# Supplementary material for: Asymmetric Ligand Field Effects in Electron‐Rich Heterometallic Extended Metal Atom Chain Compounds
Source: Chemistry. 2025 Oct 22;31(65):e02090. doi: 10.1002/chem.202502090 (PMC12642394; doi:10.1002/chem.202502090)
Supplement: Supplementary file 2 — Supporting Information [file CHEM-31-e02090-s002.zip]

Archive with 1 entries (1 files):
- Combined cifs.cif
