# Supplementary material for: Asymmetric Ligand Field Effects in Electron‐Rich Heterometallic Extended Metal Atom Chain Compounds
Source: Chemistry. 2025 Oct 22;31(65):e02090. doi: 10.1002/chem.202502090 (PMC12642394; doi:10.1002/chem.202502090)
Supplement: Supplementary file 2 — Supporting Information [file CHEM-31-e02090-s002.zip › Combined cifs.cif]

data_berry1124
_audit_creation_date               2023-01-01
_audit_creation_method
;
Olex2 1.3-beta
(compiled 2020.11.12 svn.r5f609507 for OlexSys, GUI svn.r6408)
;
_shelx_SHELXL_version_number       '2018/3'
loop_
  _audit_author_name
  _audit_author_email
  _audit_author_address
 'Wheaton, A.M.' amwheaton@wisc.edu
;
University of Wisconsin-Madison
Chemistry
1101 University Avenue
Madison
53706
USA
;
 'Berry, J.F.' berry@chem.wisc.edu
;
University of Wisconsin-Madison
Chemistry
1101 University Avenue
Madison
53706
USA
;

_audit_contact_author_address      ?
_audit_contact_author_email        ?
_audit_contact_author_name         ''
_audit_contact_author_phone        ?
_publ_contact_author_id_orcid      ?
_publ_section_references
;
Bruker AXS (2018). APEX3. Version 2018.1-0. Madison, Wisconsin, USA.

Dolomanov, O.V., Bourhis, L.J., Gildea, R.J, Howard, J.A.K. & Puschmann, H.
 (2009), J. Appl. Cryst. 42, 339-341.

Dolomanov, O.V., Bourhis, L.J., Gildea, R.J, Howard, J.A.K. & Puschmann, H.
"OLEX2: a complete structure solution, refinement and analysis program".
(2009), J. Appl. Cryst. 42, 339-341.

Krause, L., Herbst-Irmer, R., Sheldrick, G. M. & Stalke, D. (2015). 
J. Appl. Crystallogr. 48, 3-10.

Sheldrick, G.M. (2008). Acta Cryst. A64, 112-122.

Sheldrick, G.M. (2015). Acta Cryst. A71, 3-8.

Sheldrick, G.M. (2015a). "SHELXT - Integrated space-group and crystal-structure 
determination". Acta Cryst. A71, 3-8.

Sheldrick, G.M. (2015b). "Crystal structure refinement with SHELXL". 
Acta Cryst. C71, 3-8.
;
_chemical_name_common              ?
_chemical_name_systematic          ?
_chemical_formula_moiety           'C56 H64 Cl2 Cr Mo2 N12'
_chemical_formula_sum              'C56 H64 Cl2 Cr Mo2 N12'
_chemical_formula_weight           1219.97
_chemical_absolute_configuration   ad
_chemical_melting_point            ?
loop_
  _atom_type_symbol
  _atom_type_description
  _atom_type_scat_dispersion_real
  _atom_type_scat_dispersion_imag
  _atom_type_scat_source
 'C' 'C' 0.0181 0.0091 'International Tables Vol C Tables 4.2.6.8 and 6.1.1.4'
 'H' 'H' 0.0000 0.0000 'International Tables Vol C Tables 4.2.6.8 and 6.1.1.4'
 'Cl' 'Cl' 0.3639 0.7018 'International Tables Vol C Tables 4.2.6.8 and 6.1.1.4'
 'Cr' 'Cr' -0.1635 2.4439
 'International Tables Vol C Tables 4.2.6.8 and 6.1.1.4'
 'Mo' 'Mo' -0.0483 2.7339
 'International Tables Vol C Tables 4.2.6.8 and 6.1.1.4'
 'N' 'N' 0.0311 0.0180 'International Tables Vol C Tables 4.2.6.8 and 6.1.1.4'

_shelx_space_group_comment
;
The symmetry employed for this shelxl refinement is uniquely defined
by the following loop, which should always be used as a source of
symmetry information in preference to the above space-group names.
They are only intended as comments.
;
_space_group_crystal_system        'tetragonal'
_space_group_IT_number             104
_space_group_name_H-M_alt          'P 4 n c'
_space_group_name_Hall             'P 4 -2n'
loop_
  _space_group_symop_operation_xyz
 'x, y, z'
 '-x, -y, z'
 '-y, x, z'
 'y, -x, z'
 'x+1/2, -y+1/2, z+1/2'
 '-x+1/2, y+1/2, z+1/2'
 '-y+1/2, -x+1/2, z+1/2'
 'y+1/2, x+1/2, z+1/2'

_cell_length_a                     11.7107(5)
_cell_length_b                     11.7107(5)
_cell_length_c                     19.0748(17)
_cell_angle_alpha                  90
_cell_angle_beta                   90
_cell_angle_gamma                  90
_cell_volume                       2615.9(3)
_cell_formula_units_Z              2
_cell_measurement_reflns_used      9381
_cell_measurement_temperature      100.0
_cell_measurement_theta_max        78.370
_cell_measurement_theta_min        4.431
_shelx_estimated_absorpt_T_max     0.644
_shelx_estimated_absorpt_T_min     0.492
_exptl_absorpt_coefficient_mu      6.891
_exptl_absorpt_correction_T_max    0.8067
_exptl_absorpt_correction_T_min    0.6950
_exptl_absorpt_correction_type     multi-scan
_exptl_absorpt_process_details
;
SADABS-2016/2 (Bruker,2016/2) was used for absorption correction.
wR2(int) was 0.1007 before and 0.0691 after correction.
The Ratio of minimum to maximum transmission is 0.8615.
The \l/2 correction factor is Not present.
;
_exptl_absorpt_special_details     ?
_exptl_crystal_colour              brown
_exptl_crystal_colour_primary      brown
_exptl_crystal_density_diffrn      1.549
_exptl_crystal_density_meas        ?
_exptl_crystal_density_method      'not measured'
_exptl_crystal_description         plate
_exptl_crystal_F_000               1252
_exptl_crystal_size_max            0.12
_exptl_crystal_size_mid            0.09
_exptl_crystal_size_min            0.07
_exptl_transmission_factor_max     ?
_exptl_transmission_factor_min     ?
_diffrn_reflns_av_R_equivalents    0.0422
_diffrn_reflns_av_unetI/netI       0.0186
_diffrn_reflns_Laue_measured_fraction_full  1.000
_diffrn_reflns_Laue_measured_fraction_max  0.999
_diffrn_reflns_limit_h_max         12
_diffrn_reflns_limit_h_min         -14
_diffrn_reflns_limit_k_max         14
_diffrn_reflns_limit_k_min         -14
_diffrn_reflns_limit_l_max         24
_diffrn_reflns_limit_l_min         -24
_diffrn_reflns_number              108914
_diffrn_reflns_point_group_measured_fraction_full  1.000
_diffrn_reflns_point_group_measured_fraction_max  0.995
_diffrn_reflns_theta_full          67.679
_diffrn_reflns_theta_max           78.712
_diffrn_reflns_theta_min           4.430
_diffrn_ambient_temperature        100.0
_diffrn_detector                   '100 \\times 140 mm^2^ CMOS sensor'
_diffrn_detector_area_resol_mean   7.41
_diffrn_detector_type              'Bruker PHOTON III'
_diffrn_measured_fraction_theta_full  1.000
_diffrn_measured_fraction_theta_max  0.999
_diffrn_measurement_device         '\k-geometry four-circle diffractometer'
_diffrn_measurement_device_type    'Bruker D8 VENTURE'
_diffrn_measurement_method         '0.5\% \w and 0.5\% \f scans'
_diffrn_radiation_collimation      'focusing mirror'
_diffrn_radiation_detector         'Bruker PHOTON III'
_diffrn_radiation_monochromator    'multilayer mirror'
_diffrn_radiation_probe            x-ray
_diffrn_radiation_type             'Cu K\a'
_diffrn_radiation_wavelength       1.54178
_diffrn_radiation_xray_symbol      K-L~3~
_diffrn_source                     'microfocus sealed X-ray tube'
_diffrn_source_current             1.1
_diffrn_source_power               0.055
_diffrn_source_type                'Incoatec I\mS 3.0'
_diffrn_source_voltage             50.0
_diffrn_standards_number           .
_reflns_Friedel_coverage           0.931
_reflns_Friedel_fraction_full      0.999
_reflns_Friedel_fraction_max       0.992
_reflns_number_gt                  2524
_reflns_number_total               2823
_reflns_special_details
;
 Reflections were merged by SHELXL according to the crystal
 class for the calculation of statistics and refinement.
 
 _reflns_Friedel_fraction is defined as the number of unique
 Friedel pairs measured divided by the number that would be
 possible theoretically, ignoring centric projections and
 systematic absences. Completness statistics refer to single and
 composite reflections containing twin component 1 only.
;
_reflns_threshold_expression       'I > 2\s(I)'
_computing_cell_refinement         'SAINT V8.40A (Bruker AXS Inc., 2018)'
_computing_data_collection        
 'Bruker Instrument Service, BIS, v.6.2.12 (Bruker AXS Inc., 2019)'
_computing_data_reduction          'SAINT V8.40A (Bruker AXS Inc., 2018)'
_computing_molecular_graphics      'Olex2 1.3-beta (Dolomanov et al., 2009)'
_computing_publication_material    'Olex2 1.3-beta (Dolomanov et al., 2009)'
_computing_structure_refinement    'XL (Sheldrick, 2015b)'
_computing_structure_solution      'XT (Sheldrick, 2015a)'
_refine_diff_density_max           0.712
_refine_diff_density_min           -0.703
_refine_diff_density_rms           0.108
_refine_ls_abs_structure_details
;
 Refined as an inversion twin.
;
_refine_ls_abs_structure_Flack     0.49(4)
_refine_ls_extinction_coef         .
_refine_ls_extinction_method       none
_refine_ls_goodness_of_fit_ref     1.043
_refine_ls_hydrogen_treatment      constr
_refine_ls_matrix_type             full
_refine_ls_number_parameters       206
_refine_ls_number_reflns           2823
_refine_ls_number_restraints       34
_refine_ls_R_factor_all            0.0596
_refine_ls_R_factor_gt             0.0547
_refine_ls_restrained_S_all        1.117
_refine_ls_shift/su_max            0.000
_refine_ls_shift/su_mean           0.000
_refine_ls_structure_factor_coef   Fsqd
_refine_ls_weighting_details      
 'w=1/[\s^2^(Fo^2^)+(0.1300P)^2^+2.9239P] where P=(Fo^2^+2Fc^2^)/3'
_refine_ls_weighting_scheme        calc
_refine_ls_wR_factor_gt            0.1839
_refine_ls_wR_factor_ref           0.1961
_refine_special_details
;
 Refined as a 2-component inversion twin.
;
_olex2_refinement_description
;
1. Twinned data refinement
 Scales: 0.51(4)
 0.49(4)
2. Fixed Uiso
 At 1.2 times of:
  All C(H) groups, All C(H,H) groups, All C(H,H,H,H) groups
 At 1.5 times of:
  All C(H,H,H) groups
3. Restrained distances
 C6-C7 = C13-C14
 1.54 with sigma of 0.005
 C7-C3A = C14-C10
 2.48 with sigma of 0.005
 C3A-C6
 1.47 with sigma of 0.005
 C3-C2 \\sim C2-C3A
 with sigma of 0.01
 C1-N1 \\sim C1-N1A
 with sigma of 0.01
 C2-C3 \\sim C10-C11 \\sim C3A-C2
 with sigma of 0.02
4. Restrained planarity
 C3A, C4A, C5A, N1A, C1, C2
 with sigma of 0.01
 C10, C9A, C8A, N3A, C12, C11
 with sigma of 0.01
5. Uiso/Uaniso restraints and constraints
Uanis(Cr1) = Uanis(Cr1A)
Uanis(N1A) = Uanis(N1)
Uanis(N3A) = Uanis(N3)
Uanis(N2A) = Uanis(N2)
Uiso(C4A) = Uiso(C5A) = Uiso(C9A) = Uiso(C8A) = Uiso(C3A)
6. Same fragment restrains
{N1A, C3A, C4A, C5A} sigma for 1-2: 0.005, 1-3: 0.01
as in
{N1, C3, C4, C5}
{N2A, N3A, C8A, C9A, C10, C11, C12} sigma for 1-2: 0.005, 1-3: 0.01
as in
{N2, N3, C8, C9, C10, C11, C12}
7. Others
 Sof(Mo1A)=Sof(Mo2A)=Sof(Cr1A)=0.25*(1-FVAR(2))
 Sof(Mo1)=Sof(Mo2)=Sof(Cr1)=0.25*FVAR(2)
 Sof(H1B)=Sof(H2B)=Sof(N1A)=Sof(C3A)=Sof(C4A)=Sof(H4A)=Sof(C5A)=Sof(H6BC)=
 Sof(H6BD)=Sof(H11A)=Sof(H12A)=Sof(N2A)=Sof(N3A)=Sof(C8A)=Sof(C9A)=Sof(H9A)=
 Sof(H13C)=Sof(H13D)=1-FVAR(2)
 Sof(H1A)=Sof(H2A)=Sof(N1)=Sof(C3)=Sof(C4)=Sof(H4)=Sof(C5)=Sof(H6AA)=Sof(H6AB)=
 Sof(N2)=Sof(N3)=Sof(C8)=Sof(C9)=Sof(H9)=Sof(H11)=Sof(H12)=Sof(H13A)=Sof(H13B)=
 FVAR(2)
8.a Secondary CH2 refined with riding coordinates:
 C6(H6AA,H6AB), C6(H6BC,H6BD), C13(H13A,H13B), C13(H13C,H13D)
8.b Aromatic/amide H refined with riding coordinates:
 C1(H1A), C1(H1B), C2(H2A), C2(H2B), C4(H4), C4A(H4A), C9(H9), C11(H11),
 C11(H11A), C12(H12), C12(H12A), C9A(H9A)
8.c Idealised Me refined as rotating group:
 C7(H7A,H7B,H7C), C14(H14A,H14B,H14C)
;
_atom_sites_solution_hydrogens     geom
_atom_sites_solution_primary       dual
_atom_sites_solution_secondary     ?
loop_
  _atom_site_label
  _atom_site_type_symbol
  _atom_site_fract_x
  _atom_site_fract_y
  _atom_site_fract_z
  _atom_site_U_iso_or_equiv
  _atom_site_adp_type
  _atom_site_occupancy
  _atom_site_site_symmetry_order
  _atom_site_calc_flag
  _atom_site_refinement_flags_posn
  _atom_site_refinement_flags_adp
  _atom_site_refinement_flags_occupancy
  _atom_site_disorder_assembly
  _atom_site_disorder_group
 Mo1 Mo 1.000000 1.000000 0.3852(4) 0.0347(17) Uani 0.522(15) 4 d S T P A 1
 Mo2 Mo 1.000000 1.000000 0.4960(5) 0.036(2) Uani 0.522(15) 4 d S T P A 1
 Cr1 Cr 1.000000 1.000000 0.6337(15) 0.031(2) Uani 0.522(15) 4 d S T P A 1
 Mo1A Mo 1.000000 1.000000 0.6228(7) 0.037(2) Uani 0.478(15) 4 d S T P A 2
 Mo2A Mo 1.000000 1.000000 0.5128(6) 0.034(2) Uani 0.478(15) 4 d S T P A 2
 Cr1A Cr 1.000000 1.000000 0.3675(12) 0.031(2) Uani 0.478(15) 4 d S T P A 2
 Cl1 Cl 1.000000 1.000000 0.2376(3) 0.0375(12) Uani 1 4 d S T P . .
 Cl2 Cl 1.000000 1.000000 0.7676(4) 0.0517(18) Uani 1 4 d S T P . .
 C1 C 0.8882(6) 0.7783(7) 0.3268(5) 0.0445(18) Uani 1 1 d D . . . .
 H1A H 0.915563 0.805679 0.282969 0.053 Uiso 0.753(6) 1 calc R U P B 3
 H1B H 0.883883 0.822393 0.285022 0.053 Uiso 0.247(6) 1 calc R U P B 4
 C2 C 0.8377(8) 0.6767(9) 0.3290(6) 0.055(2) Uani 1 1 d D . . . .
 H2A H 0.825242 0.637819 0.285971 0.066 Uiso 0.753(6) 1 calc R U P B 3
 H2B H 0.803338 0.644594 0.288430 0.066 Uiso 0.247(6) 1 calc R U P B 4
 N1 N 0.9024(6) 0.8449(6) 0.3847(5) 0.0299(14) Uani 0.753(6) 1 d D . P A 3
 C3 C 0.8031(8) 0.6254(7) 0.3888(6) 0.045(2) Uani 0.753(6) 1 d D . P A 3
 C4 C 0.8162(8) 0.6911(8) 0.4493(6) 0.040(2) Uani 0.753(6) 1 d D . P A 3
 H4 H 0.793764 0.660252 0.493260 0.048 Uiso 0.753(6) 1 calc R U P B 3
 C5 C 0.8611(8) 0.8001(8) 0.4465(6) 0.037(2) Uani 0.753(6) 1 d D . P A 3
 N1A N 0.9476(13) 0.8218(14) 0.3844(8) 0.0299(14) Uani 0.247(6) 1 d D . P A 4
 C3A C 0.8369(13) 0.6198(7) 0.3919(8) 0.064(4) Uiso 0.247(6) 1 d D . P A 4
 C4A C 0.8936(17) 0.6596(16) 0.4518(10) 0.064(4) Uiso 0.247(6) 1 d D . P A 4
 H4A H 0.893133 0.616759 0.494113 0.077 Uiso 0.247(6) 1 calc R U P B 4
 C5A C 0.9505(17) 0.7636(16) 0.4476(10) 0.064(4) Uiso 0.247(6) 1 d D . P A 4
 C6 C 0.7744(9) 0.5072(7) 0.3915(7) 0.077(3) Uani 1 1 d D . . . .
 H6AA H 0.706165 0.496273 0.361553 0.092 Uiso 0.753(6) 1 calc R U P B 3
 H6AB H 0.750739 0.490176 0.440194 0.092 Uiso 0.753(6) 1 calc R U P B 3
 H6BC H 0.710436 0.509349 0.357540 0.092 Uiso 0.247(6) 1 calc R U P B 4
 H6BD H 0.743154 0.490385 0.438586 0.092 Uiso 0.247(6) 1 calc R U P B 4
 C7 C 0.8615(10) 0.4164(7) 0.3702(8) 0.094(5) Uani 1 1 d D . . . .
 H7A H 0.915847 0.404663 0.408588 0.141 Uiso 1 1 calc R U . . .
 H7B H 0.902567 0.441824 0.328264 0.141 Uiso 1 1 calc R U . . .
 H7C H 0.821830 0.344569 0.360152 0.141 Uiso 1 1 calc R U . . .
 N2 N 0.8720(7) 0.8726(7) 0.5049(7) 0.0406(13) Uani 0.753(6) 1 d D . P A 3
 N3 N 0.8456(6) 0.8963(7) 0.6236(5) 0.0406(18) Uani 0.753(6) 1 d D . P A 3
 C8 C 0.8037(7) 0.8580(8) 0.5623(6) 0.0352(19) Uani 0.753(6) 1 d D . P A 3
 C9 C 0.6903(8) 0.8129(8) 0.5601(6) 0.043(2) Uani 0.753(6) 1 d D . P A 3
 H9 H 0.661584 0.784005 0.517008 0.052 Uiso 0.753(6) 1 calc R U P B 3
 C10 C 0.6222(6) 0.8103(7) 0.6181(6) 0.059(2) Uani 1 1 d D . . . .
 C11 C 0.6745(7) 0.8399(8) 0.6833(5) 0.0481(17) Uani 1 1 d D . . . .
 H11 H 0.637923 0.823244 0.726506 0.058 Uiso 0.753(6) 1 calc R U P B 3
 H11A H 0.637923 0.823244 0.726506 0.058 Uiso 0.247(6) 1 calc R U P B 4
 C12 C 0.7779(7) 0.8926(7) 0.6819(5) 0.0479(19) Uani 1 1 d D . . . .
 H12 H 0.804427 0.928472 0.723538 0.058 Uiso 0.753(6) 1 calc R U P B 3
 H12A H 0.817607 0.901339 0.725044 0.058 Uiso 0.247(6) 1 calc R U P B 4
 N2A N 0.8205(16) 0.9757(15) 0.5050(9) 0.0406(13) Uani 0.247(6) 1 d D . P A 4
 N3A N 0.8284(12) 0.9338(15) 0.6224(6) 0.0406(18) Uani 0.247(6) 1 d D . P A 4
 C8A C 0.7801(15) 0.9114(18) 0.5598(8) 0.064(4) Uiso 0.247(6) 1 d D . P A 4
 C9A C 0.6754(13) 0.8487(14) 0.5589(7) 0.064(4) Uiso 0.247(6) 1 d D . P A 4
 H9A H 0.641007 0.833002 0.514850 0.077 Uiso 0.247(6) 1 calc R U P B 4
 C13 C 0.5008(5) 0.7589(8) 0.6161(6) 0.052(2) Uani 1 1 d D . . . .
 H13A H 0.483737 0.727564 0.569047 0.062 Uiso 0.753(6) 1 calc R U P B 3
 H13B H 0.492997 0.697110 0.651150 0.062 Uiso 0.753(6) 1 calc R U P B 3
 H13C H 0.483737 0.727564 0.569047 0.062 Uiso 0.247(6) 1 calc R U P B 4
 H13D H 0.492997 0.697110 0.651150 0.062 Uiso 0.247(6) 1 calc R U P B 4
 C14 C 0.4206(6) 0.8582(7) 0.6334(6) 0.067(3) Uani 1 1 d D . . . .
 H14A H 0.421077 0.913180 0.594634 0.101 Uiso 1 1 calc R U . . .
 H14B H 0.446521 0.895961 0.676384 0.101 Uiso 1 1 calc R U . . .
 H14C H 0.342984 0.829065 0.640168 0.101 Uiso 1 1 calc R U . . .

loop_
  _atom_site_aniso_label
  _atom_site_aniso_U_11
  _atom_site_aniso_U_22
  _atom_site_aniso_U_33
  _atom_site_aniso_U_23
  _atom_site_aniso_U_13
  _atom_site_aniso_U_12
 Mo1 0.0451(14) 0.0451(14) 0.014(4) 0.000 0.000 0.000
 Mo2 0.044(3) 0.044(3) 0.021(4) 0.000 0.000 0.000
 Cr1 0.0388(15) 0.0388(15) 0.016(6) 0.000 0.000 0.000
 Mo1A 0.0451(15) 0.0451(15) 0.022(6) 0.000 0.000 0.000
 Mo2A 0.040(3) 0.040(3) 0.022(4) 0.000 0.000 0.000
 Cr1A 0.0388(15) 0.0388(15) 0.016(6) 0.000 0.000 0.000
 Cl1 0.0501(17) 0.0501(17) 0.0124(18) 0.000 0.000 0.000
 Cl2 0.053(2) 0.053(2) 0.048(4) 0.000 0.000 0.000
 C1 0.052(4) 0.057(4) 0.024(4) -0.007(3) 0.001(3) 0.001(3)
 C2 0.056(5) 0.067(5) 0.041(5) -0.002(4) -0.001(4) -0.003(4)
 N1 0.028(4) 0.036(3) 0.025(3) 0.004(3) -0.001(3) 0.015(3)
 C3 0.049(5) 0.053(5) 0.034(5) -0.006(4) -0.007(5) 0.006(4)
 C4 0.041(5) 0.046(5) 0.033(5) 0.004(4) -0.007(4) -0.005(3)
 C5 0.035(4) 0.049(5) 0.026(4) -0.008(4) -0.008(4) -0.003(4)
 N1A 0.028(4) 0.036(3) 0.025(3) 0.004(3) -0.001(3) 0.015(3)
 C6 0.092(8) 0.090(8) 0.047(6) -0.003(5) -0.002(6) -0.032(5)
 C7 0.152(11) 0.056(5) 0.074(9) -0.004(5) 0.025(8) -0.036(6)
 N2 0.050(4) 0.049(4) 0.022(2) -0.005(4) 0.003(4) -0.013(2)
 N3 0.056(4) 0.040(5) 0.026(3) -0.002(4) 0.009(4) 0.000(4)
 C8 0.046(5) 0.036(4) 0.024(4) -0.002(4) -0.007(4) 0.005(4)
 C9 0.059(6) 0.040(5) 0.030(4) -0.003(4) 0.000(5) 0.000(4)
 C10 0.064(5) 0.077(6) 0.038(4) 0.006(5) 0.000(4) -0.026(4)
 C11 0.045(4) 0.076(6) 0.023(3) 0.005(4) 0.004(3) 0.001(4)
 C12 0.056(4) 0.064(5) 0.023(4) 0.003(4) -0.002(3) -0.004(3)
 N2A 0.050(4) 0.049(4) 0.022(2) -0.005(4) 0.003(4) -0.013(2)
 N3A 0.056(4) 0.040(5) 0.026(3) -0.002(4) 0.009(4) 0.000(4)
 C13 0.044(4) 0.077(6) 0.035(5) 0.008(5) 0.000(3) -0.013(3)
 C14 0.072(5) 0.089(6) 0.041(5) -0.016(4) 0.018(4) -0.007(5)

_geom_special_details
;
 All esds (except the esd in the dihedral angle between two l.s. planes)
 are estimated using the full covariance matrix.  The cell esds are taken
 into account individually in the estimation of esds in distances, angles
 and torsion angles; correlations between esds in cell parameters are only
 used when they are defined by crystal symmetry.  An approximate (isotropic)
 treatment of cell esds is used for estimating esds involving l.s. planes.
;
loop_
  _geom_bond_atom_site_label_1
  _geom_bond_atom_site_label_2
  _geom_bond_distance
  _geom_bond_site_symmetry_2
  _geom_bond_publ_flag
 Mo1 Mo2 2.114(14) . ?
 Mo1 Cl1 2.816(8) . ?
 Mo1 N1 2.146(7) . ?
 Mo1 N1A 2.176(16) . ?
 Mo2 Cr1 2.63(3) . ?
 Mo2 N2 2.122(6) . ?
 Mo2 N2A 2.128(17) . ?
 Cr1 Cl2 2.55(3) . ?
 Cr1 N3 2.187(8) . ?
 Cr1 N3A 2.165(13) . ?
 Mo1A Mo2A 2.10(2) . ?
 Mo1A Cl2 2.761(17) . ?
 Mo1A N3 2.178(8) . ?
 Mo1A N3A 2.154(13) . ?
 Mo2A Cr1A 2.77(2) . ?
 Mo2A N2 2.120(6) . ?
 Mo2A N2A 2.127(18) . ?
 Cr1A Cl1 2.48(2) . ?
 Cr1A N1 2.171(8) . ?
 Cr1A N1A 2.199(17) . ?
 C1 H1A 0.9500 . ?
 C1 H1B 0.9500 . ?
 C1 C2 1.330(13) . ?
 C1 N1 1.363(10) . ?
 C1 N1A 1.397(15) . ?
 C2 H2A 0.9500 . ?
 C2 H2B 0.9500 . ?
 C2 C3 1.351(11) . ?
 C2 C3A 1.372(14) . ?
 N1 C5 1.377(12) . ?
 C3 C4 1.395(13) . ?
 C3 C6 1.426(12) . ?
 C4 H4 0.9500 . ?
 C4 C5 1.382(13) . ?
 C5 N2 1.408(14) . ?
 N1A C5A 1.385(14) . ?
 C3A C4A 1.402(14) . ?
 C3A C6 1.508(7) . ?
 C4A H4A 0.9500 . ?
 C4A C5A 1.391(15) . ?
 C5A N2A 1.54(2) 3_755 ?
 C6 H6AA 0.9900 . ?
 C6 H6AB 0.9900 . ?
 C6 H6BC 0.9900 . ?
 C6 H6BD 0.9900 . ?
 C6 C7 1.528(7) . ?
 C7 H7A 0.9800 . ?
 C7 H7B 0.9800 . ?
 C7 H7C 0.9800 . ?
 N2 C8 1.367(14) . ?
 N3 C8 1.344(12) . ?
 N3 C12 1.368(11) . ?
 C8 C9 1.429(13) . ?
 C9 H9 0.9500 . ?
 C9 C10 1.365(13) . ?
 C10 C11 1.429(10) . ?
 C10 C9A 1.366(14) . ?
 C10 C13 1.544(9) . ?
 C11 H11 0.9500 . ?
 C11 H11A 0.9500 . ?
 C11 C12 1.359(13) . ?
 C12 H12 0.9500 . ?
 C12 H12A 0.9500 . ?
 C12 N3A 1.368(12) . ?
 N2A C8A 1.372(15) . ?
 N3A C8A 1.347(13) . ?
 C8A C9A 1.429(14) . ?
 C9A H9A 0.9500 . ?
 C13 H13A 0.9900 . ?
 C13 H13B 0.9900 . ?
 C13 H13C 0.9900 . ?
 C13 H13D 0.9900 . ?
 C13 C14 1.530(6) . ?
 C14 H14A 0.9800 . ?
 C14 H14B 0.9800 . ?
 C14 H14C 0.9800 . ?

loop_
  _geom_angle_atom_site_label_1
  _geom_angle_atom_site_label_2
  _geom_angle_atom_site_label_3
  _geom_angle
  _geom_angle_site_symmetry_1
  _geom_angle_site_symmetry_3
  _geom_angle_publ_flag
 Mo2 Mo1 Cl1 180.0 . . ?
 Mo2 Mo1 N1 90.3(3) . . ?
 Mo2 Mo1 N1A 90.4(4) . . ?
 N1 Mo1 Cl1 89.7(3) . . ?
 N1A Mo1 Cl1 89.6(4) . . ?
 Mo1 Mo2 Cr1 180.0 . . ?
 Mo1 Mo2 N2 94.6(5) . . ?
 Mo1 Mo2 N2A 94.6(5) . . ?
 N2 Mo2 Cr1 85.4(5) . . ?
 N2A Mo2 Cr1 85.4(5) . . ?
 Cl2 Cr1 Mo2 180.0 . . ?
 N3 Cr1 Mo2 84.9(9) . . ?
 N3 Cr1 Cl2 95.1(9) . . ?
 N3A Cr1 Mo2 84.3(9) . . ?
 N3A Cr1 Cl2 95.7(9) . . ?
 Mo2A Mo1A Cl2 180.0 . . ?
 Mo2A Mo1A N3 90.4(4) . . ?
 Mo2A Mo1A N3A 89.8(5) . . ?
 N3 Mo1A Cl2 89.6(4) . . ?
 N3A Mo1A Cl2 90.2(5) . . ?
 Mo1A Mo2A Cr1A 180.0 . . ?
 Mo1A Mo2A N2 94.0(5) . . ?
 Mo1A Mo2A N2A 94.0(6) . . ?
 N2 Mo2A Cr1A 86.0(5) . . ?
 N2A Mo2A Cr1A 86.0(6) . . ?
 Cl1 Cr1A Mo2A 180.0 . . ?
 N1 Cr1A Mo2A 81.3(7) . . ?
 N1 Cr1A Cl1 98.7(7) . . ?
 N1A Cr1A Mo2A 81.5(7) . . ?
 N1A Cr1A Cl1 98.5(7) . . ?
 C2 C1 H1A 118.7 . . ?
 C2 C1 H1B 119.3 . . ?
 C2 C1 N1 122.7(8) . . ?
 C2 C1 N1A 121.5(11) . . ?
 N1 C1 H1A 118.7 . . ?
 N1A C1 H1B 119.3 . . ?
 C1 C2 H2A 118.0 . . ?
 C1 C2 H2B 121.1 . . ?
 C1 C2 C3 123.9(9) . . ?
 C1 C2 C3A 117.8(9) . . ?
 C3 C2 H2A 118.0 . . ?
 C3A C2 H2B 121.1 . . ?
 C1 N1 Mo1 123.5(6) . . ?
 C1 N1 Cr1A 114.8(9) . . ?
 C1 N1 C5 115.7(7) . . ?
 C5 N1 Mo1 120.4(6) . . ?
 C5 N1 Cr1A 129.3(9) . . ?
 C2 C3 C4 114.9(8) . . ?
 C2 C3 C6 122.2(10) . . ?
 C4 C3 C6 122.1(10) . . ?
 C3 C4 H4 119.4 . . ?
 C5 C4 C3 121.2(9) . . ?
 C5 C4 H4 119.4 . . ?
 N1 C5 C4 121.3(9) . . ?
 N1 C5 N2 114.6(8) . . ?
 C4 C5 N2 124.1(10) . . ?
 C1 N1A Mo1 119.7(10) . . ?
 C1 N1A Cr1A 111.6(11) . . ?
 C5A N1A Mo1 117.3(10) . . ?
 C5A N1A Cr1A 126.0(12) . . ?
 C5A N1A C1 121.3(13) . . ?
 C2 C3A C4A 123.3(10) . . ?
 C2 C3A C6 115.0(12) . . ?
 C4A C3A C6 121.7(13) . . ?
 C3A C4A H4A 120.9 . . ?
 C5A C4A C3A 118.1(12) . . ?
 C5A C4A H4A 120.9 . . ?
 N1A C5A C4A 118.0(13) . . ?
 N1A C5A N2A 114.7(14) . 3_755 ?
 C4A C5A N2A 127.2(15) . 3_755 ?
 C3 C6 H6AA 107.2 . . ?
 C3 C6 H6AB 107.2 . . ?
 C3 C6 C7 120.6(8) . . ?
 C3A C6 H6BC 110.4 . . ?
 C3A C6 H6BD 110.4 . . ?
 C3A C6 C7 106.6(6) . . ?
 H6AA C6 H6AB 106.8 . . ?
 H6BC C6 H6BD 108.6 . . ?
 C7 C6 H6AA 107.2 . . ?
 C7 C6 H6AB 107.2 . . ?
 C7 C6 H6BC 110.4 . . ?
 C7 C6 H6BD 110.4 . . ?
 C6 C7 H7A 109.5 . . ?
 C6 C7 H7B 109.5 . . ?
 C6 C7 H7C 109.5 . . ?
 H7A C7 H7B 109.5 . . ?
 H7A C7 H7C 109.5 . . ?
 H7B C7 H7C 109.5 . . ?
 C5 N2 Mo2 115.1(8) . . ?
 C5 N2 Mo2A 123.0(8) . . ?
 C8 N2 Mo2 124.5(8) . . ?
 C8 N2 Mo2A 116.5(8) . . ?
 C8 N2 C5 120.4(5) . . ?
 C8 N3 Cr1 124.4(10) . . ?
 C8 N3 Mo1A 118.9(7) . . ?
 C8 N3 C12 119.0(8) . . ?
 C12 N3 Cr1 115.1(10) . . ?
 C12 N3 Mo1A 120.3(7) . . ?
 N2 C8 C9 124.5(9) . . ?
 N3 C8 N2 116.1(8) . . ?
 N3 C8 C9 119.3(9) . . ?
 C8 C9 H9 119.1 . . ?
 C10 C9 C8 121.8(9) . . ?
 C10 C9 H9 119.1 . . ?
 C9 C10 C11 116.7(7) . . ?
 C9 C10 C13 121.8(9) . . ?
 C11 C10 C13 120.7(8) . . ?
 C9A C10 C11 116.3(9) . . ?
 C9A C10 C13 121.8(10) . . ?
 C10 C11 H11 120.8 . . ?
 C10 C11 H11A 120.8 . . ?
 C12 C11 C10 118.4(7) . . ?
 C12 C11 H11 120.8 . . ?
 C12 C11 H11A 120.8 . . ?
 N3 C12 H12 118.5 . . ?
 C11 C12 N3 123.1(8) . . ?
 C11 C12 H12 118.5 . . ?
 C11 C12 H12A 118.0 . . ?
 C11 C12 N3A 124.1(10) . . ?
 N3A C12 H12A 118.0 . . ?
 C5A N2A Mo2 107.1(10) 4_575 . ?
 C5A N2A Mo2A 113.6(11) 4_575 . ?
 C8A N2A Mo2 118.3(13) . . ?
 C8A N2A Mo2A 111.1(12) . . ?
 C8A N2A C5A 134.3(16) . 4_575 ?
 C12 N3A Cr1 116.4(12) . . ?
 C12 N3A Mo1A 121.8(10) . . ?
 C8A N3A Cr1 123.2(11) . . ?
 C8A N3A Mo1A 117.7(8) . . ?
 C8A N3A C12 119.1(10) . . ?
 N2A C8A C9A 124.6(12) . . ?
 N3A C8A N2A 115.2(11) . . ?
 N3A C8A C9A 118.0(11) . . ?
 C10 C9A C8A 123.4(12) . . ?
 C10 C9A H9A 118.3 . . ?
 C8A C9A H9A 118.3 . . ?
 C10 C13 H13A 110.7 . . ?
 C10 C13 H13B 110.7 . . ?
 C10 C13 H13C 110.7 . . ?
 C10 C13 H13D 110.7 . . ?
 H13A C13 H13B 108.8 . . ?
 H13C C13 H13D 108.8 . . ?
 C14 C13 C10 105.3(6) . . ?
 C14 C13 H13A 110.7 . . ?
 C14 C13 H13B 110.7 . . ?
 C14 C13 H13C 110.7 . . ?
 C14 C13 H13D 110.7 . . ?
 C13 C14 H14A 109.5 . . ?
 C13 C14 H14B 109.5 . . ?
 C13 C14 H14C 109.5 . . ?
 H14A C14 H14B 109.5 . . ?
 H14A C14 H14C 109.5 . . ?
 H14B C14 H14C 109.5 . . ?

loop_
  _geom_torsion_atom_site_label_1
  _geom_torsion_atom_site_label_2
  _geom_torsion_atom_site_label_3
  _geom_torsion_atom_site_label_4
  _geom_torsion
  _geom_torsion_site_symmetry_1
  _geom_torsion_site_symmetry_2
  _geom_torsion_site_symmetry_3
  _geom_torsion_site_symmetry_4
  _geom_torsion_publ_flag
 Mo1 N1 C5 C4 -168.3(6) . . . . ?
 Mo1 N1 C5 N2 9.9(11) . . . . ?
 Mo1 N1A C5A C4A 165.5(9) . . . . ?
 Mo2 N2 C8 N3 -24.7(13) . . . . ?
 Mo2 N2 C8 C9 150.7(8) . . . . ?
 Mo2 N2A C8A N3A 44.2(19) . . . . ?
 Mo2 N2A C8A C9A -153.0(9) . . . . ?
 Cr1 N3 C8 N2 9.3(12) . . . . ?
 Cr1 N3 C8 C9 -166.4(6) . . . . ?
 Cr1 N3 C12 C11 174.6(7) . . . . ?
 Cr1 N3A C8A N2A -27.4(16) . . . . ?
 Cr1 N3A C8A C9A 168.7(10) . . . . ?
 Mo1A N3 C8 N2 9.9(11) . . . . ?
 Mo1A N3 C8 C9 -165.8(6) . . . . ?
 Mo1A N3 C12 C11 172.6(6) . . . . ?
 Mo1A N3A C8A N2A -27.2(16) . . . . ?
 Mo1A N3A C8A C9A 168.9(10) . . . . ?
 Mo2A N2 C8 N3 -20.9(12) . . . . ?
 Mo2A N2 C8 C9 154.5(8) . . . . ?
 Mo2A N2A C8A N3A 39.0(18) . . . . ?
 Mo2A N2A C8A C9A -158.2(10) . . . . ?
 Cr1A N1 C5 C4 -169.6(6) . . . . ?
 Cr1A N1 C5 N2 8.6(12) . . . . ?
 Cr1A N1A C5A C4A 167.5(10) . . . . ?
 C1 C2 C3 C4 4.7(13) . . . . ?
 C1 C2 C3 C6 -164.9(8) . . . . ?
 C1 C2 C3A C4A -4.8(8) . . . . ?
 C1 C2 C3A C6 177.7(9) . . . . ?
 C1 N1 C5 C4 4.6(12) . . . . ?
 C1 N1 C5 N2 -177.2(8) . . . . ?
 C1 N1A C5A C4A 0.8(8) . . . . ?
 C1 N1A C5A N2A 177.3(15) . . . 3_755 ?
 C2 C1 N1 Mo1 172.8(6) . . . . ?
 C2 C1 N1 Cr1A 175.2(6) . . . . ?
 C2 C1 N1 C5 0.1(11) . . . . ?
 C2 C1 N1A Mo1 -168.2(8) . . . . ?
 C2 C1 N1A Cr1A -172.3(8) . . . . ?
 C2 C1 N1A C5A -3.8(11) . . . . ?
 C2 C3 C4 C5 0.2(13) . . . . ?
 C2 C3 C6 C7 58.0(16) . . . . ?
 C2 C3A C4A C5A 1.9(4) . . . . ?
 C2 C3A C6 C7 88.7(12) . . . . ?
 N1 C1 C2 C3 -5.0(13) . . . . ?
 N1 C5 N2 Mo2 -22.3(11) . . . . ?
 N1 C5 N2 Mo2A -26.5(13) . . . . ?
 N1 C5 N2 C8 158.1(8) . . . . ?
 C3 C4 C5 N1 -4.8(14) . . . . ?
 C3 C4 C5 N2 177.1(10) . . . . ?
 C4 C3 C6 C7 -110.8(14) . . . . ?
 C4 C5 N2 Mo2 155.8(8) . . . . ?
 C4 C5 N2 Mo2A 151.7(8) . . . . ?
 C4 C5 N2 C8 -23.7(17) . . . . ?
 C5 N2 C8 N3 154.8(9) . . . . ?
 C5 N2 C8 C9 -29.8(17) . . . . ?
 N1A C1 C2 C3A 5.7(10) . . . . ?
 C3A C4A C5A N1A 0.1(4) . . . . ?
 C3A C4A C5A N2A -176.0(17) . . . 3_755 ?
 C4A C3A C6 C7 -88.7(11) . . . . ?
 C5A N2A C8A N3A -128.5(19) 4_575 . . . ?
 C5A N2A C8A C9A 34(3) 4_575 . . . ?
 C6 C3 C4 C5 169.7(9) . . . . ?
 C6 C3A C4A C5A 179.2(11) . . . . ?
 N2 C8 C9 C10 -173.7(10) . . . . ?
 N3 C8 C9 C10 1.6(14) . . . . ?
 C8 N3 C12 C11 7.8(13) . . . . ?
 C8 C9 C10 C11 -8.4(13) . . . . ?
 C8 C9 C10 C13 -178.5(8) . . . . ?
 C9 C10 C11 C12 14.6(11) . . . . ?
 C9 C10 C13 C14 -117.4(9) . . . . ?
 C10 C11 C12 N3 -14.8(11) . . . . ?
 C10 C11 C12 N3A 9.6(11) . . . . ?
 C11 C10 C9A C8A 2.5(4) . . . . ?
 C11 C10 C13 C14 72.9(10) . . . . ?
 C11 C12 N3A Cr1 -174.6(8) . . . . ?
 C11 C12 N3A Mo1A -173.4(9) . . . . ?
 C11 C12 N3A C8A -7.3(12) . . . . ?
 C12 N3 C8 N2 174.9(8) . . . . ?
 C12 N3 C8 C9 -0.8(13) . . . . ?
 C12 N3A C8A N2A 166(2) . . . . ?
 C12 N3A C8A C9A 2.2(9) . . . . ?
 N2A C8A C9A C10 -162(2) . . . . ?
 N3A C8A C9A C10 -0.2(4) . . . . ?
 C9A C10 C11 C12 -6.9(8) . . . . ?
 C9A C10 C13 C14 -94.8(10) . . . . ?
 C13 C10 C11 C12 -175.2(7) . . . . ?
 C13 C10 C9A C8A 170.7(8) . . . . ?

_shelx_res_file
;
TITL Berry1124_e.res in P4nc
    berry1124.res
    created by SHELXL-2018/3 at 13:42:48 on 01-Jan-2023
REM Old TITL Berry1124 in P4nc
REM SHELXT solution in P4nc
REM R1 0.190, Rweak 0.001, Alpha 0.003, Orientation as input
REM Flack x = 0.497 ( 0.003 ) from Parsons' quotients
REM Formula found by SHELXT: C56 N14 Mo3
CELL 1.54178 11.7107 11.7107 19.0748 90 90 90
ZERR 2 0.0005 0.0005 0.0017 0 0 0
LATT -1
SYMM -X,-Y,+Z
SYMM -Y,+X,+Z
SYMM +Y,-X,+Z
SYMM 0.5+X,0.5-Y,0.5+Z
SYMM 0.5-X,0.5+Y,0.5+Z
SYMM 0.5-Y,0.5-X,0.5+Z
SYMM 0.5+Y,0.5+X,0.5+Z
SFAC C H Cl Cr Mo N
UNIT 112 128 4 2 4 24
EADP Cr1 Cr1A
EADP N1A N1
EADP N3A N3
EADP N2A N2
EADP C4A C5A C9A C8A C3A
DFIX 1.54 0.005 C6 C7 C13 C14
DFIX 2.48 0.005 C7 C3A C14 C10
DFIX 1.47 0.005 C3A C6
SADI 0.01 C3 C2 C2 C3A
SADI 0.01 C1 N1 C1 N1A
FLAT 0.01 C3A C4A C5A N1A C1 C2
FLAT 0.01 C10 C9A C8A N3A C12 C11
SADI C2 C3 C10 C11 C3A C2

L.S. 30
PLAN  10
SIZE 0.07 0.09 0.12
TEMP -173.15
CONF
BIND 1 3
BIND 1 4
BIND 2 3
BIND 2 4
BOND $H
LIST 4
MORE -1
fmap 2
acta
TWIN -1 0 0 0 -1 0 0 0 -1 2
REM <olex2.extras>
REM <HklSrc "%.\\Berry1124.hkl">
REM </olex2.extras>

WGHT    0.130000    2.923900
BASF   0.49282
FVAR       0.10336   0.52227   0.75338
PART 1
MO1   5    1.000000    1.000000    0.385212    20.25000    0.04509    0.04509 =
         0.01405    0.00000    0.00000    0.00000
MO2   5    1.000000    1.000000    0.496049    20.25000    0.04358    0.04358 =
         0.02112    0.00000    0.00000    0.00000
CR1   4    1.000000    1.000000    0.633734    20.25000    0.03878    0.03878 =
         0.01593    0.00000    0.00000    0.00000
PART 2
MO1A  5    1.000000    1.000000    0.622813   -20.25000    0.04509    0.04509 =
         0.02168    0.00000    0.00000    0.00000
MO2A  5    1.000000    1.000000    0.512786   -20.25000    0.03966    0.03966 =
         0.02177    0.00000    0.00000    0.00000
CR1A  4    1.000000    1.000000    0.367459   -20.25000    0.03878    0.03878 =
         0.01593    0.00000    0.00000    0.00000
PART 0
CL1   3    1.000000    1.000000    0.237601    10.25000    0.05010    0.05010 =
         0.01238    0.00000    0.00000    0.00000
CL2   3    1.000000    1.000000    0.767554    10.25000    0.05342    0.05342 =
         0.04829    0.00000    0.00000    0.00000
C1    1    0.888243    0.778343    0.326758    11.00000    0.05199    0.05732 =
         0.02421   -0.00661    0.00109    0.00113
PART 3
AFIX  43
H1A   2    0.915563    0.805679    0.282969    31.00000   -1.20000
AFIX  43
PART 4
H1B   2    0.883883    0.822393    0.285022   -31.00000   -1.20000
AFIX   0
PART 0
C2    1    0.837723    0.676721    0.328998    11.00000    0.05645    0.06688 =
         0.04121   -0.00163   -0.00111   -0.00333
PART 3
AFIX  43
H2A   2    0.825242    0.637819    0.285971    31.00000   -1.20000
AFIX  43
PART 4
H2B   2    0.803338    0.644594    0.288430   -31.00000   -1.20000
AFIX   0
SAME 0.005 0.01 N1A C3A C4A C5A
PART 3
N1    6    0.902421    0.844867    0.384718    31.00000    0.02811    0.03636 =
         0.02525    0.00366   -0.00149    0.01486
C3    1    0.803061    0.625442    0.388798    31.00000    0.04950    0.05261 =
         0.03350   -0.00610   -0.00651    0.00633
C4    1    0.816166    0.691069    0.449290    31.00000    0.04094    0.04617 =
         0.03256    0.00354   -0.00736   -0.00457
AFIX  43
H4    2    0.793764    0.660252    0.493260    31.00000   -1.20000
AFIX   0
C5    1    0.861129    0.800085    0.446458    31.00000    0.03536    0.04878 =
         0.02634   -0.00846   -0.00768   -0.00309
PART 4
N1A   6    0.947610    0.821772    0.384445   -31.00000    0.02811    0.03636 =
         0.02525    0.00366   -0.00149    0.01486
C3A   1    0.836928    0.619817    0.391884   -31.00000    0.06449
C4A   1    0.893596    0.659614    0.451827   -31.00000    0.06449
AFIX  43
H4A   2    0.893133    0.616759    0.494113   -31.00000   -1.20000
AFIX   0
C5A   1    0.950531    0.763649    0.447633   -31.00000    0.06449
PART 0
C6    1    0.774368    0.507224    0.391473    11.00000    0.09219    0.09032 =
         0.04740   -0.00332   -0.00239   -0.03238
PART 3
AFIX  23
H6AA  2    0.706165    0.496273    0.361553    31.00000   -1.20000
H6AB  2    0.750739    0.490176    0.440194    31.00000   -1.20000
AFIX  23
PART 4
H6BC  2    0.710436    0.509349    0.357540   -31.00000   -1.20000
H6BD  2    0.743154    0.490385    0.438586   -31.00000   -1.20000
AFIX   0
PART 0
C7    1    0.861464    0.416428    0.370212    11.00000    0.15242    0.05579 =
         0.07428   -0.00361    0.02467   -0.03579
AFIX 137
H7A   2    0.915847    0.404663    0.408588    11.00000   -1.50000
H7B   2    0.902567    0.441824    0.328264    11.00000   -1.50000
H7C   2    0.821830    0.344569    0.360152    11.00000   -1.50000
AFIX   0
SAME 0.005 0.01 N2A N3A C8A C9A C10 C11 C12
PART 3
N2    6    0.872043    0.872563    0.504947    31.00000    0.05041    0.04922 =
         0.02225   -0.00515    0.00328   -0.01272
N3    6    0.845588    0.896348    0.623556    31.00000    0.05589    0.03978 =
         0.02600   -0.00212    0.00881   -0.00028
C8    1    0.803689    0.857953    0.562328    31.00000    0.04556    0.03578 =
         0.02424   -0.00234   -0.00690    0.00544
C9    1    0.690313    0.812905    0.560073    31.00000    0.05946    0.03966 =
         0.02969   -0.00326   -0.00036   -0.00034
AFIX  43
H9    2    0.661584    0.784005    0.517008    31.00000   -1.20000
AFIX   0
PART 0
C10   1    0.622224    0.810288    0.618102    11.00000    0.06375    0.07676 =
         0.03754    0.00558   -0.00007   -0.02585
C11   1    0.674546    0.839943    0.683265    11.00000    0.04537    0.07573 =
         0.02318    0.00513    0.00387    0.00108
PART 3
AFIX  43
H11   2    0.637923    0.823244    0.726506    31.00000   -1.20000
AFIX  43
PART 4
H11A  2    0.637923    0.823244    0.726506   -31.00000   -1.20000
AFIX   0
PART 0
C12   1    0.777912    0.892586    0.681944    11.00000    0.05610    0.06436 =
         0.02330    0.00257   -0.00209   -0.00385
PART 3
AFIX  43
H12   2    0.804427    0.928472    0.723538    31.00000   -1.20000
AFIX  43
PART 4
H12A  2    0.817607    0.901339    0.725044   -31.00000   -1.20000
AFIX   0
N2A   6    0.820498    0.975682    0.504961   -31.00000    0.05041    0.04922 =
         0.02225   -0.00515    0.00328   -0.01272
N3A   6    0.828377    0.933764    0.622423   -31.00000    0.05589    0.03978 =
         0.02600   -0.00212    0.00881   -0.00028
C8A   1    0.780133    0.911438    0.559798   -31.00000    0.06449
C9A   1    0.675407    0.848742    0.558907   -31.00000    0.06449
AFIX  43
H9A   2    0.641007    0.833002    0.514850   -31.00000   -1.20000
AFIX   0
PART 0
C13   1    0.500824    0.758941    0.616084    11.00000    0.04422    0.07656 =
         0.03534    0.00810   -0.00014   -0.01327
PART 3
AFIX  23
H13A  2    0.483737    0.727564    0.569047    31.00000   -1.20000
H13B  2    0.492997    0.697110    0.651150    31.00000   -1.20000
AFIX  23
PART 4
H13C  2    0.483737    0.727564    0.569047   -31.00000   -1.20000
H13D  2    0.492997    0.697110    0.651150   -31.00000   -1.20000
AFIX   0
PART 0
C14   1    0.420643    0.858211    0.633372    11.00000    0.07186    0.08922 =
         0.04098   -0.01616    0.01814   -0.00652
AFIX 137
H14A  2    0.421077    0.913180    0.594634    11.00000   -1.50000
H14B  2    0.446521    0.895961    0.676384    11.00000   -1.50000
H14C  2    0.342984    0.829065    0.640168    11.00000   -1.50000
AFIX   0
HKLF 4


REM  Berry1124_e.res in P4nc
REM wR2 = 0.196065, GooF = S = 1.04331, Restrained GooF = 1.11705 for all data
REM R1 = 0.054719 for 2524 Fo > 4sig(Fo) and 0.059561 for all 2823 data
REM 206 parameters refined using 34 restraints

END

WGHT      0.1135      2.8490

REM Highest difference peak  0.712,  deepest hole -0.703,  1-sigma level  0.108
Q1    1   0.6459  0.9168  0.5587  11.00000  0.05    0.71
Q2    1   0.9160  0.6437  0.4500  11.00000  0.05    0.63
Q3    1   1.0032  1.0768  0.5033  11.00000  0.05    0.61
Q4    1   0.7496  0.9594  0.5599  11.00000  0.05    0.58
Q5    1   0.8660  0.6493  0.3327  11.00000  0.05    0.56
Q6    1   0.8554  0.4686  0.3740  11.00000  0.05    0.56
Q7    1   0.4687  0.8539  0.6352  11.00000  0.05    0.55
Q8    1   0.6489  0.8737  0.6783  11.00000  0.05    0.54
Q9    1   1.0184  1.0771  0.3819  11.00000  0.05    0.51
Q10   1   0.5000  0.5000  0.5035  10.25000  0.05    0.50
;
_shelx_res_checksum                94945
_shelx_hkl_file
;
   0   1   0   -0.01    0.04
   0   1   0    0.03    0.04
   0   1   0   -0.03    0.03
   0   1   0    0.00    0.03
   0   1   0    0.05    0.02
   0   1   0    0.02    0.04
   0   1   0   -0.01    0.03
   1   0   0   -0.01    0.02
   0  -1   0    0.01    0.03
   0  -1   0    0.03    0.03
   0  -1   0   -0.02    0.02
   0  -1   0    0.04    0.03
   0  -1   0    0.02    0.03
   0  -1   0    0.03    0.03
  -1   0   0    0.07    0.03
  -1   0   0    0.00    0.03
  -1   0   0   -0.01    0.02
  -1   0   0    0.01    0.03
   0  -1   0   -0.01    0.03
   0  -1   0    0.02    0.03
  -1   1   0  567.26   32.99
   1   1   0  550.27   32.83
   1   1   0  571.68   33.17
   1  -1   0  548.11   33.04
   0  -2   0  127.39    7.80
   0   2   0  134.47    7.74
   0   2   0  140.07    7.76
   0  -2   0  142.84    7.77
   0  -2   0  135.14    7.76
   0  -2   0  137.84    7.76
   0   2   0  140.25    7.76
   0   2   0  129.85    7.77
   2   0   0  139.19    7.75
   0   2   0  122.05    7.74
   0  -2   0  139.07    7.75
  -2   0   0  114.96    7.75
  -2   0   0  128.84    7.74
   0   2   0  126.04    7.75
   0  -2   0  125.68    7.75
   0   2   0  123.53    7.80
   1   2   0    0.01    0.05
   1   2   0    0.12    0.07
   2  -1   0    0.02    0.08
   2  -1   0   -0.05    0.04
   2  -1   0    0.01    0.05
   2  -1   0    0.01    0.05
  -1  -2   0    0.07    0.06
   1   2   0    0.05    0.08
  -1   2   0    0.03    0.05
  -1   2   0   -0.02    0.06
  -2  -1   0   -0.02    0.05
   1   2   0   -0.07    0.05
   1   2   0    0.04    0.07
   1   2   0    0.00    0.05
   2   1   0    0.06    0.08
   1   2   0    0.08    0.08
  -1   2   0   -0.12    0.05
   1  -2   0    0.01    0.08
   1  -2   0    0.00    0.05
   1  -2   0    0.07    0.06
   1  -2   0    0.05    0.07
   1  -2   0    0.02    0.03
   1  -2   0    0.01    0.05
   2   1   0   -0.04    0.03
   2   1   0   -0.02    0.03
   2   1   0    0.03    0.05
   2   1   0    0.10    0.02
   2   1   0    0.10    0.06
  -1   2   0   -0.04    0.08
  -1  -2   0    0.01    0.06
  -1  -2   0    0.03    0.06
  -1  -2   0    0.01    0.07
  -1  -2   0   -0.03    0.05
  -2   1   0    0.04    0.06
  -1  -2   0   -0.01    0.06
  -2   1   0   -0.01    0.05
  -2   1   0    0.08    0.06
  -2   1   0    0.07    0.06
  -1   2   0    0.10    0.09
  -1   2   0    0.14    0.08
  -2  -1   0    0.02    0.05
  -2  -1   0   -0.05    0.05
  -2  -1   0    0.04    0.05
  -2  -1   0    0.01    0.04
  -2  -1   0   -0.02    0.04
   2   2   0  206.17   12.10
  -2  -2   0  198.78   12.08
  -2  -2   0  214.05   12.11
  -2   2   0  212.43   12.12
   2   2   0  213.47   12.13
   2   2   0  209.57   12.14
   2   2   0  214.20   12.12
   2   2   0  201.88   12.12
   2   2   0  197.50   12.13
  -2   2   0  209.74   12.11
   2   2   0  197.52   12.10
   2  -2   0  196.24   12.10
   2  -2   0  209.37   12.11
   2  -2   0  216.87   12.11
  -2  -2   0  210.82   12.13
  -2   2   0  207.44   12.11
  -2  -2   0  206.44   12.09
  -2   2   0  192.47   12.21
  -2   2   0  202.00   12.11
  -2  -2   0  203.78   12.12
   0   3   0   -0.04    0.08
  -3   0   0    0.07    0.08
   0  -3   0    0.10    0.08
   0  -3   0    0.10    0.07
   0   3   0    0.12    0.08
   0   3   0    0.02    0.06
   0  -3   0    0.08    0.11
   0  -3   0    0.07    0.07
   0   3   0    0.05    0.09
  -3   0   0   -0.08    0.07
   0  -3   0    0.08    0.09
   0  -3   0   -0.07    0.09
   0  -3   0    0.08    0.09
   3   0   0    0.02    0.06
  -3   0   0    0.07    0.06
  -3   0   0   -0.01    0.06
   3   0   0    0.04    0.07
   0   3   0   -0.01    0.06
   0   3   0    0.03    0.09
   0   3   0    0.05    0.09
   0   3   0    0.22    0.06
  -1   3   0  763.92   44.83
   2   3   0   -0.02    0.10
  -3  -2   0   -0.02    0.07
  -2   3   0   -0.12    0.06
   2  -3   0    0.03    0.08
   2  -3   0    0.06    0.06
   2  -3   0    0.02    0.06
   2  -3   0    0.06    0.08
   3   2   0   -0.01    0.05
   2   3   0    0.01    0.06
  -2   3   0    0.01    0.08
  -2   3   0    0.00    0.08
   3   2   0    0.00    0.05
   3   2   0    0.01    0.09
   3   2   0   -0.01    0.08
   3   2   0   -0.01    0.05
  -2   3   0   -0.12    0.14
  -2   3   0    0.07    0.09
  -2   3   0   -0.04    0.06
   2  -3   0    0.08    0.12
   2   3   0   -0.11    0.07
  -3  -2   0   -0.03    0.10
  -3  -2   0   -0.05    0.05
  -3  -2   0   -0.01    0.07
   3  -2   0   -0.04    0.06
   3  -2   0    0.09    0.04
   3  -2   0    0.04    0.03
   3  -2   0    0.00    0.06
  -2  -3   0   -0.10    0.09
  -2  -3   0   -0.09    0.06
  -3   2   0    0.08    0.08
  -3   2   0   -0.09    0.07
  -3   2   0    0.08    0.10
  -2  -3   0    0.00    0.08
  -3   2   0   -0.04    0.10
   3  -2   0   -0.05    0.12
   2  -3   0    0.11    0.07
   2  -3   0   -0.08    0.08
   2   3   0    0.14    0.10
   3   2   0    0.18    0.09
   3   2   0    0.06    0.06
   3   2   0   -0.02    0.07
  -2  -3   0    0.22    0.10
  -3  -2   0   -0.05    0.08
  -3  -2   0    0.02    0.07
  -3  -2   0    0.11    0.08
   2   3   0   -0.01    0.08
   2   3   0    0.04    0.11
  -2  -3   0    0.07    0.07
   2   3   0    0.09    0.09
   2   3   0    0.05    0.07
  -2   3   0    0.10    0.09
   3  -2   0   -0.01    0.06
  -2  -3   0    0.10    0.08
  -3   3   0  156.45    9.44
  -3  -3   0  146.58    9.45
  -3   3   0  153.86    9.49
   3  -3   0  155.95    9.43
   3  -3   0  164.61    9.44
   3  -3   0  165.58    9.45
   3   3   0  157.70    9.42
   3  -3   0  159.87    9.44
   3   3   0  164.65    9.50
  -3  -3   0  163.11    9.48
  -3  -3   0  157.06    9.47
  -3  -3   0  156.71    9.41
  -3   3   0  159.99    9.47
  -3  -3   0  160.18    9.44
   3   3   0  167.30    9.47
   3  -3   0  163.76    9.46
   3   3   0  154.78    9.46
   3   3   0  158.60    9.48
   3   3   0  158.60    9.43
  -3  -3   0  167.13    9.47
  -3   3   0  157.16    9.44
  -3   3   0  163.87    9.47
   3  -3   0  162.13    9.61
   3   3   0  163.82    9.47
   3  -3   0  163.37    9.41
   3   3   0  162.89    9.43
   0  -4   0   48.43    2.87
   0   4   0   48.39    2.85
   4   0   0   49.61    2.88
  -4   0   0   48.37    2.88
   0   4   0   45.00    2.86
   0  -4   0   52.16    2.91
   0  -4   0   47.02    2.88
   0  -4   0   47.73    2.93
   0  -4   0   49.50    2.85
   0  -4   0   50.15    2.88
   0   4   0   49.63    2.90
   4   0   0   47.29    2.92
  -4   0   0   47.47    2.88
  -4   0   0   48.60    2.87
   0   4   0   48.23    2.87
   0  -4   0   47.10    2.98
   0   4   0   48.99    2.89
   0   4   0   45.80    2.89
   0   4   0   45.27    2.99
   0   4   0   47.53    2.85
  -4   0   0   43.31    2.88
  -4  -1   0   -0.06    0.08
  -4  -1   0   -0.03    0.10
  -4  -1   0    0.12    0.08
   4   1   0   -0.06    0.05
  -1   4   0   -0.17    0.12
  -1   4   0   -0.01    0.10
  -4   1   0   -0.06    0.07
   1   4   0   -0.07    0.09
  -4   1   0   -0.06    0.08
   1   4   0    0.07    0.09
   4  -1   0   -0.01    0.08
  -4  -1   0    0.00    0.07
  -1   4   0   -0.09    0.07
   1  -4   0    0.02    0.14
   1   4   0    0.12    0.08
   4   1   0   -0.06    0.06
   4  -1   0    0.14    0.08
  -4   1   0   -0.08    0.08
  -1  -4   0   -0.01    0.10
   1   4   0   -0.06    0.12
  -1   4   0    0.01    0.10
  -1   4   0    0.01    0.08
   1   4   0   -0.10    0.07
   4  -1   0   -0.01    0.08
   1  -4   0    0.08    0.08
   1  -4   0    0.01    0.12
  -4   1   0   -0.12    0.07
  -1  -4   0    0.05    0.07
  -1  -4   0    0.04    0.09
  -1  -4   0    0.08    0.08
  -1  -4   0    0.01    0.10
  -1  -4   0    0.06    0.07
  -1  -4   0    0.01    0.08
   4   1   0   -0.02    0.07
   4   1   0   -0.05    0.04
   4   1   0   -0.14    0.07
   1   4   0    0.01    0.09
   1   4   0   -0.01    0.10
  -1  -4   0    0.05    0.11
  -1  -4   0    0.01    0.09
   1  -4   0    0.07    0.06
   1  -4   0   -0.02    0.09
   1  -4   0    0.02    0.06
   1  -4   0   -0.07    0.08
   1  -4   0   -0.02    0.07
  -1   4   0    0.12    0.09
  -1   4   0    0.01    0.08
   4   1   0   -0.12    0.05
  -2   4   0  688.83   39.80
  -2  -4   0  664.46   39.85
  -4  -2   0  672.71   39.82
  -2   4   0  667.90   39.77
   4  -2   0  721.31   39.77
   2   4   0  653.97   39.89
   4   3   0    0.06    0.08
  -4  -3   0   -0.06    0.11
  -4  -3   0   -0.16    0.09
   4  -3   0    0.10    0.11
   3  -4   0   -0.17    0.11
   3  -4   0    0.06    0.11
  -3  -4   0    0.08    0.15
   3   4   0   -0.01    0.08
   3   4   0   -0.14    0.12
   4   3   0    0.11    0.14
   4   3   0   -0.01    0.07
   4   3   0   -0.01    0.10
   4   3   0   -0.08    0.06
   4   3   0    0.07    0.13
  -4   3   0   -0.04    0.09
  -4   3   0   -0.08    0.09
  -4   3   0   -0.06    0.11
  -4   3   0    0.07    0.11
   4   3   0    0.03    0.05
   3   4   0   -0.11    0.11
   4  -3   0   -0.02    0.11
   4  -3   0    0.05    0.06
   4  -3   0   -0.04    0.07
   3  -4   0   -0.05    0.14
  -3  -4   0    0.07    0.08
  -3  -4   0    0.02    0.06
  -3  -4   0    0.07    0.09
  -3  -4   0   -0.11    0.09
  -3  -4   0   -0.08    0.10
  -3  -4   0   -0.04    0.07
   3   4   0    0.18    0.12
  -4   3   0    0.18    0.15
  -3   4   0   -0.01    0.12
  -3   4   0   -0.05    0.11
  -3   4   0    0.07    0.06
  -4  -3   0    0.02    0.10
  -4  -3   0    0.00    0.05
  -4  -3   0   -0.04    0.09
   3  -4   0    0.00    0.07
   3  -4   0    0.04    0.09
   3   4   0    0.07    0.09
  -3   4   0   -0.08    0.09
  -3   4   0    0.13    0.14
  -3   4   0   -0.03    0.11
  -3   4   0    0.11    0.11
   4   3   0    0.09    0.06
   3  -4   0    0.03    0.06
   3  -4   0    0.07    0.08
  -3  -4   0   -0.01    0.11
  -3  -4   0   -0.02    0.10
   4  -3   0   -0.05    0.07
   3  -4   0   -0.02    0.06
   4  -3   0   -0.04    0.13
   4   3   0    0.04    0.13
   3   4   0    0.02    0.10
   3   4   0    0.10    0.12
   3   4   0    0.06    0.07
   3   4   0    0.04    0.16
   4  -4   0  569.81   33.65
   4   4   0  565.68   33.38
   4  -4   0  578.32   33.40
  -4  -4   0  549.05   33.43
   4  -4   0  555.62   33.40
   4   4   0  589.51   33.49
  -4   4   0  553.53   33.41
  -4  -4   0  615.45   33.43
   4   4   0  593.32   33.45
  -4  -4   0  549.70   33.36
   4  -4   0  541.58   33.36
  -4  -4   0  570.93   33.47
   4   4   0  584.69   33.45
   4   4   0  542.42   33.41
  -4  -4   0  574.02   33.37
   4   4   0  569.67   33.39
   0   5   0    0.01    0.12
   0  -5   0    0.06    0.16
   0  -5   0   -0.06    0.06
   0   5   0   -0.08    0.09
   0  -5   0    0.01    0.09
   0  -5   0   -0.02    0.08
   0   5   0    0.08    0.14
   0   5   0   -0.06    0.07
   0   5   0   -0.03    0.08
   0   5   0   -0.09    0.07
   0  -5   0    0.03    0.09
   0   5   0    0.01    0.10
   0   5   0   -0.08    0.10
   0  -5   0    0.07    0.06
  -5   0   0    0.05    0.09
   0   5   0    0.15    0.16
  -5   0   0    0.03    0.11
  -5   0   0    0.25    0.12
   5   0   0    0.05    0.11
   0  -5   0   -0.07    0.06
   5   0   0    0.07    0.07
   0  -5   0   -0.12    0.11
   0  -5   0    0.10    0.11
   0  -5   0    0.01    0.12
  -5   0   0   -0.02    0.10
   5   0   0    0.13    0.09
  -1  -5   0  356.29   19.65
  -5  -1   0  310.50   19.63
   5   1   0  376.47   19.65
   1   5   0  322.89   19.59
   1   5   0  348.20   19.61
  -5   1   0  329.58   19.64
   1   5   0  325.63   19.58
   1   5   0  353.42   19.60
   1   5   0  338.98   19.67
  -1  -5   0  332.22   19.59
   1  -5   0  335.28   19.63
   1   5   0  301.96   19.76
   1   5   0  294.39   19.57
   1   5   0  333.03   19.66
   5  -1   0  349.63   19.63
   5  -1   0  328.85   19.74
   5  -1   0  348.85   19.66
   5   1   0  321.19   19.63
  -1   5   0  340.57   19.60
   1  -5   0  328.43   19.63
  -1  -5   0  330.43   19.59
  -1   5   0  346.65   19.66
   1   5   0  327.04   19.62
  -1  -5   0  323.64   19.64
  -1  -5   0  341.05   19.77
   1  -5   0  333.13   19.81
   1   5   0  346.53   19.66
   5   1   0  353.52   19.55
   1  -5   0  329.45   19.59
   5   1   0  326.59   19.64
   5   1   0  331.81   19.59
   5   1   0  339.88   19.63
   5   1   0  333.85   19.57
  -5   1   0  284.89   19.64
  -5   1   0  336.17   19.64
  -1   5   0  326.94   19.64
  -5  -1   0  318.33   19.64
  -1  -5   0  349.24   19.62
  -1   5   0  334.87   19.59
   5   1   0  337.55   19.66
  -5   1   0  317.06   19.59
  -1   5   0  337.30   19.64
   1  -5   0  345.56   19.64
   1  -5   0  336.42   19.65
   1   5   0  341.74   19.61
  -5  -1   0  333.27   19.62
  -1   5   0  338.41   19.61
  -5   2   0    0.08    0.10
  -2   5   0    0.11    0.09
  -2  -5   0   -0.07    0.09
  -2   5   0   -0.10    0.10
   5  -2   0    0.07    0.09
   5  -2   0   -0.11    0.08
   5  -2   0   -0.06    0.08
   5   2   0    0.02    0.06
   2  -5   0   -0.04    0.07
   2   5   0    0.04    0.14
  -2   5   0    0.01    0.10
  -2   5   0   -0.19    0.11
  -2   5   0    0.11    0.11
  -5   2   0    0.00    0.14
  -5   2   0   -0.15    0.11
  -2  -5   0    0.01    0.10
  -5   2   0   -0.01    0.09
   5  -2   0   -0.16    0.11
   5  -2   0    0.04    0.17
   2   5   0   -0.31    0.14
   2   5   0   -0.12    0.08
  -2   5   0   -0.03    0.13
   2   5   0   -0.08    0.08
   2   5   0   -0.15    0.09
  -2  -5   0    0.01    0.11
  -2  -5   0   -0.10    0.12
  -2  -5   0   -0.02    0.10
  -2  -5   0   -0.04    0.08
   2  -5   0    0.15    0.13
   5  -2   0    0.04    0.08
   2  -5   0    0.00    0.10
  -5  -2   0    0.04    0.10
   2   5   0   -0.11    0.12
  -5   2   0   -0.15    0.11
  -2  -5   0    0.06    0.09
   2  -5   0   -0.03    0.06
   2   5   0   -0.01    0.09
  -2  -5   0   -0.08    0.08
  -5  -2   0    0.03    0.09
   5   2   0   -0.03    0.06
   5   2   0   -0.02    0.12
   2  -5   0   -0.09    0.08
   2   5   0    0.03    0.09
   5  -2   0   -0.09    0.10
  -2  -5   0   -0.15    0.09
   2  -5   0   -0.25    0.18
   5   2   0   -0.20    0.12
   5   2   0   -0.01    0.07
   5   2   0    0.08    0.09
   2   5   0   -0.09    0.13
  -2   5   0    0.05    0.10
  -5  -2   0   -0.08    0.11
   5   2   0    0.01    0.11
   2   5   0    0.05    0.17
   2  -5   0   -0.08    0.13
  -5  -2   0   -0.02    0.10
  -5   3   0  480.83   27.59
  -3  -5   0  462.46   27.50
   5  -3   0  462.38   27.52
   5  -3   0  478.51   27.56
   3  -5   0  486.82   27.81
  -5   3   0  458.76   27.56
  -5  -3   0  464.50   27.50
  -3  -5   0  482.43   27.57
  -3   5   0  460.01   27.50
   5  -3   0  458.53   27.52
   5  -3   0  471.58   27.55
  -3   5   0  485.32   27.57
   3   5   0  444.06   27.63
   5   3   0  450.28   27.51
   5   3   0  483.17   27.57
   5  -3   0  461.28   27.75
  -3   5   0  488.33   27.57
  -3  -5   0  469.70   27.52
  -3   5   0  443.26   27.53
   3   5   0  463.80   27.51
   3  -5   0  464.40   27.55
   3   5   0  475.38   27.60
   3   5   0  463.30   27.62
  -5  -3   0  450.85   27.56
   3   5   0  459.07   27.50
   3   5   0  466.99   27.53
   5   3   0  483.80   27.63
   5   3   0  476.24   27.57
   3  -5   0  444.68   27.50
  -3   5   0  498.78   27.60
  -3   5   0  472.80   27.53
   3  -5   0  471.09   27.57
   3  -5   0  472.40   27.56
  -3  -5   0  468.77   27.51
  -5   3   0  465.77   27.58
   5   3   0  445.04   27.50
   3   5   0  442.49   27.51
  -5  -3   0  459.88   27.58
   3   5   0  480.26   27.59
  -5  -3   0  498.25   27.60
  -3   5   0  492.65   27.60
   5   3   0  478.79   27.59
  -3  -5   0  468.45   27.64
   5  -4   0    0.00    0.12
   4  -5   0    0.00    0.06
   5  -4   0   -0.26    0.13
  -5  -4   0   -0.01    0.10
  -5  -4   0   -0.14    0.10
   4  -5   0    0.16    0.22
  -4   5   0   -0.10    0.09
   4   5   0   -0.03    0.07
   4   5   0   -0.08    0.17
   5  -4   0   -0.09    0.06
  -5   4   0    0.10    0.10
   5  -4   0   -0.20    0.08
   4  -5   0   -0.28    0.10
   4  -5   0   -0.12    0.13
   5   4   0   -0.05    0.07
   5   4   0    0.16    0.15
   5  -4   0    0.04    0.23
   5  -4   0   -0.03    0.05
  -4  -5   0    0.05    0.12
   5   4   0    0.09    0.18
   5   4   0    0.01    0.06
   4   5   0    0.01    0.17
  -4   5   0   -0.02    0.14
   4  -5   0   -0.10    0.07
  -4  -5   0   -0.21    0.08
   4   5   0    0.16    0.10
  -4   5   0   -0.03    0.09
   4   5   0    0.05    0.08
   5   4   0    0.07    0.10
   4   5   0   -0.09    0.07
   4   5   0   -0.02    0.11
   4  -5   0    0.15    0.14
  -4  -5   0    0.07    0.13
   4   5   0   -0.08    0.09
   5   4   0   -0.07    0.15
  -5   4   0   -0.01    0.13
   4  -5   0    0.03    0.10
   4  -5   0    0.06    0.07
  -4   5   0   -0.22    0.12
  -5   4   0    0.18    0.15
  -5   4   0    0.10    0.11
   4   5   0   -0.18    0.15
   4   5   0   -0.10    0.07
   4   5   0    0.01    0.15
   5   4   0   -0.06    0.09
  -4   5   0    0.06    0.09
   5   4   0    0.04    0.09
  -5  -4   0   -0.13    0.09
   5  -4   0   -0.18    0.09
  -4  -5   0   -0.06    0.09
  -4  -5   0    0.01    0.11
  -5  -4   0    0.09    0.12
   5   5   0   66.50    4.17
   5   5   0   71.49    4.19
  -5  -5   0   64.66    4.13
   5   5   0   66.31    4.03
   5   5   0   67.60    4.07
   5   5   0   65.91    4.06
   5   5   0   71.76    4.23
   5  -5   0   64.14    4.03
   5   5   0   71.50    4.17
   5   5   0   72.18    4.09
  -5   5   0   70.99    4.08
   5   5   0   66.36    4.05
   5   5   0   65.09    4.04
   5  -5   0   64.51    4.06
   5  -5   0   71.55    4.14
   5   5   0   66.19    4.04
   5  -5   0   64.54    4.08
   5  -5   0   70.56    4.13
  -5   5   0   63.84    4.11
  -5  -5   0   71.61    4.13
  -5   5   0   69.64    4.16
  -5   5   0   71.13    4.18
   5  -5   0   69.59    4.45
  -5  -5   0   69.62    4.06
   5  -5   0   72.52    4.07
   6   0   0  505.09   30.78
   6   0   0  532.58   30.74
   0   6   0  514.84   30.66
  -6   0   0  492.85   30.73
   0  -6   0  533.23   30.71
   0   6   0  522.39   30.75
   6   0   0  526.30   30.67
   6   0   0  541.43   30.68
   0   6   0  523.76   30.69
   0   6   0  536.65   30.76
   6   0   0  521.17   30.67
   0   6   0  473.87   30.65
  -6   0   0  537.70   30.72
   0   6   0  525.74   30.74
   0   6   0  538.84   30.68
   6   0   0  526.43   30.74
   0  -6   0  528.40   30.92
   6   1   0    0.03    0.07
   1  -6   0   -0.17    0.08
  -6   1   0    0.06    0.13
   6  -1   0    0.03    0.11
  -1  -6   0    0.07    0.09
   6  -1   0    0.07    0.10
  -1  -6   0    0.15    0.12
  -1   6   0    0.05    0.14
   1  -6   0   -0.07    0.12
   6   1   0   -0.11    0.17
   1   6   0   -0.03    0.17
  -1  -6   0    0.05    0.11
  -6   1   0   -0.02    0.10
  -1   6   0    0.06    0.10
   1   6   0    0.04    0.12
   1   6   0   -0.03    0.18
  -1  -6   0   -0.04    0.18
   6   1   0   -0.05    0.10
   6   1   0   -0.13    0.11
  -6   1   0    0.08    0.14
  -1  -6   0    0.03    0.07
  -1  -6   0   -0.10    0.12
  -1  -6   0    0.10    0.11
   6   1   0   -0.06    0.13
  -1  -6   0    0.01    0.07
   1   6   0   -0.05    0.13
  -6  -1   0   -0.07    0.11
   1   6   0   -0.05    0.09
   1   6   0   -0.17    0.17
  -1  -6   0   -0.02    0.08
  -6  -1   0    0.10    0.11
   6  -1   0    0.09    0.16
   1  -6   0    0.00    0.13
   1   6   0   -0.04    0.10
  -6  -1   0   -0.11    0.10
  -1   6   0    0.20    0.16
   6   1   0   -0.14    0.08
  -1   6   0    0.05    0.14
   1   6   0   -0.06    0.13
   1  -6   0   -0.03    0.11
  -6   1   0    0.03    0.12
  -6   1   0   -0.02    0.11
   1  -6   0   -0.03    0.11
   6   1   0    0.05    0.04
   6  -1   0   -0.05    0.11
   1   6   0   -0.09    0.09
   1  -6   0    0.13    0.14
   1  -6   0   -0.01    0.05
  -6  -1   0   -0.08    0.12
   6   1   0   -0.15    0.11
  -1  -6   0    0.06    0.10
  -6  -1   0    0.04    0.15
   1  -6   0    0.00    0.07
   6   1   0   -0.10    0.08
   1  -6   0   -0.06    0.17
  -1   6   0    0.16    0.15
  -1   6   0   -0.06    0.09
   1  -6   0   -0.06    0.08
   1   6   0   -0.09    0.09
   6  -2   0  122.45    7.81
   6   2   0  125.86    7.67
   2  -6   0  134.16    7.66
   6  -2   0  137.17    7.61
   2  -6   0  130.46    7.66
   6  -2   0  130.69    7.63
  -2   6   0  121.11    7.61
   6   2   0  124.02    7.59
   6  -2   0  132.41    7.62
   2  -6   0  128.00    7.59
   2   6   0  127.88    7.63
  -6  -2   0  128.72    7.61
   6   2   0  118.53    7.55
  -2   6   0  132.96    7.67
   2   6   0  128.92    7.58
  -6  -2   0  119.07    7.65
   2   6   0  131.29    7.71
  -2  -6   0  121.85    7.77
   6   2   0  130.03    7.66
   2   6   0  134.61    7.63
  -6  -2   0  131.36    7.69
  -2   6   0  130.88    7.59
  -2   6   0  124.69    7.64
   2   6   0  134.84    7.69
  -6   2   0  123.61    7.69
  -2  -6   0  131.49    7.59
  -2  -6   0  133.93    7.62
  -2  -6   0  121.37    7.57
   2  -6   0  115.87    7.55
   2   6   0  135.88    7.63
  -6   2   0  132.65    7.68
  -6   2   0  128.06    7.61
  -2  -6   0  124.82    7.67
   6   2   0  135.03    7.57
  -2  -6   0  131.27    7.58
  -2  -6   0  135.81    7.66
   6   2   0  130.53    7.58
   2   6   0  120.34    7.58
  -6   2   0  129.42    7.67
   2  -6   0  128.07    7.66
   6  -2   0  128.77    7.62
   6  -2   0  129.61    7.61
   2   6   0  129.44    7.70
  -2  -6   0  127.88    7.60
   2  -6   0  123.23    7.64
   2   6   0  130.40    7.59
  -6  -2   0  129.16    7.67
  -2  -6   0  134.70    7.59
  -6   2   0  125.73    7.66
   2  -6   0  118.94    7.57
   6   2   0  131.30    7.71
   6   2   0  135.24    7.66
   2   6   0  131.92    7.60
   6  -2   0  128.53    7.70
  -2   6   0  134.38    7.64
  -2   6   0  137.81    7.70
   2   6   0  122.63    7.56
   2  -6   0  127.16    7.90
   2  -6   0  120.99    7.57
  -2  -6   0  133.24    7.63
  -2   6   0  124.92    7.59
  -2   6   0  130.83    7.60
  -6   3   0    0.06    0.15
  -3   6   0    0.14    0.11
   3   6   0   -0.06    0.20
  -6   3   0   -0.18    0.12
   3   6   0    0.09    0.13
   6  -3   0   -0.05    0.18
   6   3   0   -0.04    0.09
   3   6   0   -0.04    0.09
   6   3   0    0.02    0.06
   6   3   0    0.29    0.18
   6   3   0    0.02    0.09
  -6   3   0    0.11    0.18
  -6   3   0   -0.09    0.14
   6  -3   0    0.15    0.20
   6  -3   0    0.04    0.09
   3  -6   0    0.24    0.24
   3  -6   0   -0.05    0.07
  -3   6   0    0.02    0.13
   6  -3   0   -0.04    0.11
  -6  -3   0    0.02    0.11
  -6  -3   0   -0.04    0.17
   6   3   0   -0.18    0.08
   6  -3   0    0.14    0.13
   3  -6   0   -0.07    0.07
  -3  -6   0   -0.10    0.09
  -3  -6   0    0.10    0.15
   3   6   0    0.17    0.12
   3   6   0    0.15    0.10
   3   6   0    0.01    0.08
   3  -6   0    0.25    0.18
  -6  -3   0   -0.07    0.09
   3  -6   0   -0.15    0.15
   3  -6   0    0.05    0.15
   6   3   0    0.34    0.17
   3  -6   0    0.06    0.08
   3  -6   0    0.00    0.07
   6  -3   0    0.05    0.15
  -3  -6   0   -0.11    0.12
   3   6   0    0.10    0.13
  -3   6   0    0.06    0.17
  -3   6   0    0.14    0.15
   3   6   0    0.00    0.09
   3   6   0   -0.12    0.19
   6   3   0   -0.03    0.14
  -3   6   0   -0.13    0.09
  -3   6   0   -0.18    0.13
   6   3   0    0.06    0.16
   6  -3   0    0.08    0.06
   6   3   0    0.00    0.07
  -3  -6   0    0.04    0.12
   3   6   0    0.17    0.17
   3  -6   0    0.04    0.11
  -6   3   0    0.13    0.12
   3   6   0    0.04    0.14
  -3  -6   0    0.37    0.21
  -3  -6   0    0.05    0.16
  -3   6   0   -0.15    0.17
   3   6   0   -0.20    0.33
  -3   6   0    0.22    0.12
   4   6   0  133.23    7.71
   6   4   0  133.54    7.73
   6   4   0  125.06    7.71
   4  -6   0  127.31    7.75
   4   6   0  127.24    7.73
   6  -4   0  120.56    7.67
   4   6   0  129.55    7.71
  -4  -6   0  140.39    7.84
  -6   4   0  134.88    7.73
   6  -4   0  129.37    7.76
  -4  -6   0  134.72    7.79
   6   4   0  128.21    7.67
   6   4   0  129.52    7.69
   6   4   0  132.30    7.83
   4  -6   0  129.60    8.11
   4  -6   0  124.73    7.74
   6  -4   0  119.31    7.71
   4  -6   0  130.50    7.79
   6   4   0  132.19    7.80
   4   6   0  140.55    7.85
  -6   4   0  141.11    7.83
  -4   6   0  120.39    7.73
  -6  -4   0  123.61    7.78
   6   4   0  131.38    7.80
   6   4   0  129.53    7.70
  -4   6   0  130.23    7.72
  -6   4   0  133.56    7.82
  -6   4   0  126.95    7.78
  -4  -6   0  135.11    7.71
   4  -6   0  137.19    7.80
   6   4   0  136.20    7.88
   4   6   0  132.94    7.87
   6   4   0  122.97    7.69
  -4   6   0  132.24    7.80
   4   6   0  127.54    7.70
   6  -4   0  132.42    8.09
   4   6   0  126.14    7.69
   6  -4   0  136.64    7.70
   4  -6   0  125.54    7.68
   4   6   0  132.95    7.82
   4  -6   0  124.08    7.67
   6  -4   0  135.89    7.79
  -4   6   0  127.51    7.77
  -6  -4   0  133.58    7.83
  -4  -6   0  127.38    7.79
   4   6   0  127.81    7.68
   4   6   0  139.93    7.76
  -4   6   0  136.02    7.84
   5  -6   0   -0.04    0.14
   6   5   0    0.43    0.27
   5   6   0    0.27    0.11
   5   6   0    0.19    0.26
   5  -6   0    0.55    0.43
   6   5   0   -0.04    0.08
   6  -5   0    0.11    0.19
   5   6   0   -0.06    0.17
   5   6   0    0.07    0.13
   5  -6   0   -0.01    0.08
  -6   5   0   -0.01    0.18
  -6   5   0    0.32    0.15
  -5  -6   0    0.04    0.16
   5  -6   0    0.01    0.08
  -5  -6   0   -0.23    0.17
   5   6   0   -0.06    0.11
   6   5   0   -0.07    0.10
   6   5   0   -0.09    0.25
   6  -5   0    0.00    0.16
   6  -5   0    0.10    0.10
  -5  -6   0    0.03    0.11
   5  -6   0    0.02    0.15
  -5   6   0    0.28    0.18
   5   6   0   -0.20    0.11
  -5   6   0    0.04    0.12
  -6  -5   0   -0.20    0.13
  -5   6   0    0.05    0.15
   6  -5   0   -0.06    0.31
  -6   5   0    0.18    0.14
   5  -6   0   -0.14    0.13
   5   6   0    0.21    0.12
   6   5   0   -0.02    0.09
   6   5   0   -0.04    0.12
   6  -5   0    0.05    0.07
   6   5   0    0.04    0.18
   5   6   0   -0.06    0.09
   5   6   0   -0.21    0.15
  -6   5   0    0.14    0.18
   5   6   0   -0.06    0.15
  -5   6   0   -0.20    0.13
   6  -5   0    0.07    0.07
   6   5   0    0.25    0.16
   6   6   0  104.71    5.81
   6  -6   0   95.90    5.94
  -6   6   0   96.91    5.81
   6  -6   0  104.43    5.89
  -6  -6   0   97.88    5.80
  -6   6   0   91.84    5.81
  -6   6   0   96.44    5.80
   6  -6   0  100.32    5.82
   6  -6   0  100.30    5.96
   6   6   0  101.71    6.03
  -6  -6   0   95.02    5.80
   6   6   0  102.57    5.90
  -6   6   0   99.03    5.81
  -6  -6   0   97.68    5.81
  -6  -6   0   96.02    5.81
  -6   6   0  101.72    6.00
  -6   6   0   97.97    5.80
  -6   6   0  103.58    5.88
  -6   6   0  103.23    5.81
  -6   6   0   93.51    5.80
   6   6   0   99.24    6.07
   6   6   0  103.95    5.84
   6   6   0   97.41    5.98
  -6   6   0   96.92    5.98
  -6   6   0   96.07    5.81
   6  -6   0   95.34    5.80
  -6   6   0   93.72    5.80
  -6  -6   0  100.66    5.94
  -6  -6   0   95.44    5.81
   6  -6   0  102.09    5.86
  -6  -6   0   97.27    5.81
   0  -7   0    0.13    0.12
   0  -7   0    0.04    0.10
   0   7   0    0.16    0.12
   0   7   0   -0.01    0.11
   0   7   0   -0.11    0.11
   0   7   0    0.04    0.18
  -7   0   0    0.26    0.18
   7   0   0    0.12    0.13
   7   0   0    0.06    0.11
   7   0   0   -0.01    0.09
  -7   0   0    0.00    0.14
   0  -7   0   -0.09    0.11
   0  -7   0   -0.04    0.27
   0   7   0    0.00    0.09
   0   7   0    0.13    0.18
  -7   0   0   -0.11    0.13
   7   0   0    0.15    0.19
   0   7   0    0.10    0.12
   0  -7   0   -0.01    0.08
   0  -7   0    0.05    0.12
   0   7   0   -0.19    0.13
   0   7   0    0.05    0.15
  -7   0   0   -0.06    0.11
   0   7   0    0.14    0.17
   7   0   0   -0.07    0.09
   7   0   0    0.13    0.18
   7   0   0    0.14    0.15
   0  -7   0    0.15    0.09
   0  -7   0    0.06    0.18
   7   0   0    0.19    0.16
  -7   0   0    0.03    0.12
   1  -7   0  188.54   11.10
  -7  -1   0  185.51   11.19
   1  -7   0  190.66   11.16
  -1  -7   0  190.41   11.10
  -7   1   0  194.07   11.19
  -1  -7   0  196.56   11.12
   7  -1   0  194.51   11.21
   7  -1   0  187.02   11.18
  -7   1   0  179.89   11.10
  -7  -1   0  187.18   11.19
  -7  -1   0  195.23   11.21
   1  -7   0  178.93   11.07
  -7   1   0  189.80   11.19
  -1  -7   0  191.35   11.40
   1   7   0  174.97   11.09
   1   7   0  186.61   11.09
   7   1   0  190.61   11.09
   1   7   0  191.16   11.10
   1   7   0  180.41   11.08
   7   1   0  197.31   11.19
   7   1   0  190.98   11.23
   7  -1   0  192.24   11.32
   7  -1   0  186.04   11.12
   7  -1   0  195.47   11.14
  -1   7   0  185.37   11.09
   1  -7   0  183.13   11.44
  -1  -7   0  188.73   11.19
   7  -1   0  188.31   11.12
  -1  -7   0  184.46   11.11
   1   7   0  194.77   11.21
   1   7   0  189.22   11.13
  -1   7   0  192.83   11.11
   1   7   0  192.78   11.12
   1   7   0  187.06   11.22
   7   1   0  194.92   11.06
   7  -1   0  197.91   11.16
  -1  -7   0  194.09   11.18
  -1  -7   0  183.37   11.14
   1  -7   0  183.78   11.17
   1  -7   0  187.33   11.07
   7  -1   0  176.38   11.11
   1   7   0  197.37   11.22
   7   1   0  186.81   11.16
  -1  -7   0  184.89   11.07
  -1   7   0  193.03   11.19
  -7   1   0  178.36   11.20
  -1   7   0  185.67   11.18
   1   7   0  195.70   11.14
  -7   1   0  192.05   11.19
  -1  -7   0  202.58   11.10
   7  -1   0  183.53   11.12
   1  -7   0  177.81   11.05
  -7  -1   0  183.73   11.09
  -1   7   0  191.29   11.11
  -1  -7   0  164.47   11.05
   1   7   0  178.35   11.06
   7   1   0  191.19   11.18
   1  -7   0  191.15   11.19
  -1  -7   0  175.06   11.07
  -1   7   0  195.87   11.22
   1  -7   0  190.91   11.11
  -1  -7   0  195.84   11.08
   7   1   0  189.36   11.11
   1  -7   0  194.24   11.12
  -7  -1   0  182.55   11.14
  -7   2   0    0.20    0.15
   7   2   0    0.16    0.20
  -2  -7   0    0.00    0.13
  -7  -2   0   -0.08    0.13
  -7  -2   0    0.14    0.16
  -2   7   0   -0.01    0.12
   7   2   0    0.05    0.05
  -7  -2   0   -0.03    0.13
   7  -2   0   -0.19    0.25
   2  -7   0   -0.01    0.06
   7  -2   0   -0.30    0.19
   7   2   0    0.07    0.11
   2  -7   0    0.19    0.10
   2  -7   0   -0.07    0.18
  -2   7   0   -0.14    0.18
  -2  -7   0    0.27    0.14
  -7   2   0    0.03    0.19
   7  -2   0   -0.20    0.12
   2   7   0   -0.12    0.21
   7  -2   0    0.11    0.12
   7  -2   0    0.12    0.12
  -2  -7   0   -0.01    0.26
  -2  -7   0    0.10    0.12
  -2  -7   0   -0.05    0.14
  -7   2   0   -0.14    0.13
  -2  -7   0    0.22    0.17
  -2  -7   0    0.17    0.09
  -2   7   0   -0.01    0.10
   2  -7   0   -0.11    0.13
   7   2   0    0.15    0.18
   7   2   0   -0.13    0.14
   2   7   0    0.00    0.11
   2   7   0    0.17    0.19
  -7  -2   0    0.04    0.12
  -2  -7   0    0.00    0.08
  -7   2   0   -0.24    0.15
   7   2   0   -0.01    0.07
   7   2   0    0.01    0.18
   2  -7   0    0.23    0.16
   2  -7   0    0.17    0.09
  -2   7   0    0.05    0.20
  -2   7   0    0.04    0.11
   7  -2   0   -0.11    0.18
   2   7   0   -0.09    0.12
   7  -2   0   -0.04    0.13
   2   7   0   -0.04    0.16
   2   7   0    0.04    0.12
   2  -7   0   -0.15    0.26
  -2  -7   0    0.29    0.19
   2   7   0   -0.09    0.17
   2   7   0   -0.01    0.16
   2   7   0    0.00    0.10
  -2  -7   0    0.10    0.13
  -2  -7   0   -0.01    0.10
   7   2   0   -0.06    0.09
   7  -2   0    0.24    0.14
   7   2   0    0.16    0.08
   2  -7   0   -0.06    0.08
  -2   7   0    0.26    0.18
   2   7   0    0.06    0.11
  -7  -2   0    0.13    0.13
   2  -7   0    0.44    0.17
   2  -7   0   -0.01    0.11
  -7   2   0    0.01    0.14
   7  -2   0    0.16    0.15
   7  -3   0  143.85    9.03
   3  -7   0  149.42    9.05
   7   3   0  146.49    8.98
  -7   3   0  152.38    9.10
   7  -3   0  147.63    9.34
   3  -7   0  144.47    8.97
   3  -7   0  148.46    8.99
   3   7   0  153.13    9.04
   7   3   0  153.84    9.09
   7   3   0  156.44    8.99
  -3  -7   0  149.13    8.98
  -3  -7   0  144.20    9.01
   3  -7   0  154.48    9.09
   3  -7   0  155.75    9.02
  -3  -7   0  159.09    9.09
   3   7   0  152.60    9.12
  -7   3   0  151.34    9.11
   3  -7   0  156.85    9.08
  -7   3   0  149.18    9.14
   7  -3   0  152.78    9.04
   7  -3   0  148.24    9.16
   7   3   0  154.56    9.12
  -7  -3   0  156.93    9.12
  -3  -7   0  141.95    9.20
  -3  -7   0  158.23    9.12
   7   3   0  143.49    8.96
  -7  -3   0  141.71    9.08
   7   3   0  157.53    9.09
   3   7   0  147.65    8.98
  -3  -7   0  158.37    8.99
  -3   7   0  153.92    9.12
   3  -7   0  151.89    9.45
   3   7   0  151.88    9.00
  -3   7   0  152.26    9.08
   3   7   0  157.69    9.14
   3   7   0  149.80    8.96
   7  -3   0  156.14    8.96
   3   7   0  161.99    9.05
  -7   3   0  157.81    9.02
   7  -3   0  158.07    9.06
   3  -7   0  155.52    9.01
   3   7   0  154.19    8.98
  -3   7   0  155.42    9.13
  -7   3   0  147.68    9.09
  -3   7   0  154.40    8.99
   3   7   0  154.46    8.99
   3   7   0  155.32    9.16
   7   3   0  153.32    9.16
   3  -7   0  154.27    8.95
   4  -7   0    0.00    0.19
  -7  -4   0   -0.11    0.10
  -4   7   0   -0.08    0.08
  -7  -4   0    0.03    0.08
   7  -4   0   -0.03    0.08
   7  -4   0    0.09    0.41
  -7  -4   0    0.01    0.07
   4   7   0    0.10    0.23
   7   4   0   -0.06    0.08
  -7  -4   0    0.00    0.11
  -4  -7   0    0.02    0.15
   4  -7   0   -0.08    0.09
   7   4   0   -0.18    0.11
  -7  -4   0   -0.11    0.10
  -7   4   0   -0.22    0.10
  -7   4   0    0.03    0.08
  -4   7   0    0.01    0.05
  -4  -7   0    0.02    0.11
   4   7   0   -0.25    0.10
   4   7   0   -0.12    0.18
   4  -7   0    0.16    0.16
   4  -7   0   -0.07    0.08
   7  -4   0    0.15    0.14
   7   4   0    0.09    0.23
   7   4   0   -0.12    0.09
   7   4   0   -0.10    0.18
  -7  -4   0   -0.17    0.15
  -7   4   0   -0.01    0.17
   4   7   0   -0.15    0.11
   4  -7   0    0.02    0.10
  -7   4   0   -0.12    0.13
   7   4   0    0.02    0.21
   4   7   0    0.00    0.17
   4   7   0   -0.07    0.10
   4   7   0    0.22    0.23
  -7   4   0    0.01    0.16
  -7   4   0   -0.11    0.07
   4   7   0   -0.15    0.13
   7  -4   0   -0.05    0.05
   4  -7   0   -0.12    0.17
  -4  -7   0   -0.18    0.17
  -7   4   0   -0.02    0.08
  -7   4   0   -0.12    0.09
  -4  -7   0   -0.17    0.15
  -7  -4   0   -0.15    0.08
  -4  -7   0   -0.07    0.07
   4  -7   0   -0.13    0.12
   4   7   0    0.03    0.09
  -4   7   0   -0.13    0.18
  -7   4   0    0.00    0.17
  -7   4   0   -0.21    0.10
   4   7   0    0.06    0.15
  -7   4   0    0.05    0.09
  -4   7   0   -0.01    0.13
   7  -4   0   -0.28    0.34
   7  -4   0    0.18    0.16
  -7  -4   0   -0.04    0.15
   4   7   0   -0.03    0.12
   7   5   0  101.90    6.17
   5   7   0  106.52    6.01
   5  -7   0  103.50    5.98
  -5   7   0   95.76    5.88
   5   7   0   99.24    5.89
  -5   7   0  108.24    5.96
  -5  -7   0   97.05    5.89
   5   7   0   97.14    5.92
  -7   5   0   92.17    5.90
  -5   7   0  101.55    5.90
  -7   5   0  103.66    5.90
   5   7   0  103.62    6.13
  -5  -7   0   99.23    5.89
  -5   7   0  102.02    5.90
  -7   5   0   87.10    6.01
   7  -5   0  100.07    6.05
   5   7   0  100.52    5.89
   5  -7   0   99.63    6.05
   5   7   0  103.12    5.90
  -7  -5   0  101.38    5.90
   5   7   0   96.60    6.08
  -5   7   0   94.34    5.90
  -5   7   0  100.78    5.89
   5   7   0  107.09    6.02
  -7   5   0  100.22    5.90
   7   5   0  106.00    5.90
   5   7   0   99.94    5.93
  -7  -5   0   92.54    5.88
  -7  -5   0   91.25    5.89
  -5   7   0   94.02    5.90
   5  -7   0  102.69    6.06
   7   5   0  103.05    5.92
   7   5   0   99.62    6.11
  -7   5   0   99.63    6.08
  -7  -5   0  106.40    5.91
  -7   5   0   99.25    6.08
  -5   7   0  102.82    6.11
  -5   7   0   98.75    5.89
   7  -5   0  101.02    5.90
   7   5   0   95.25    6.05
   7   5   0  104.52    5.98
   7  -5   0  105.68    5.94
  -7  -5   0   97.38    5.89
  -5  -7   0   95.27    6.04
   5  -7   0  104.31    5.92
   7  -5   0   94.37    6.01
  -5  -7   0  100.60    6.05
  -7   5   0   95.88    5.89
  -7   5   0   94.38    5.89
  -7   5   0   97.61    5.90
  -7   5   0  100.28    5.89
   5  -7   0  107.18    5.96
  -7   5   0   99.14    5.90
  -7  -5   0  101.66    5.90
   5   7   0   97.46    5.94
  -7   5   0   98.22    5.89
   5   7   0   96.22    6.16
  -7  -5   0  102.51    5.90
  -5  -7   0  100.21    5.89
   5   7   0  103.36    5.94
   5  -7   0  104.12    5.90
  -7  -5   0  102.71    5.90
  -5   7   0   99.69    5.89
  -5  -7   0  106.11    5.94
  -7   5   0  107.85    5.98
  -7  -5   0   97.83    5.89
  -6   7   0    0.08    0.05
   7  -6   0    0.00    0.09
  -7  -6   0    0.02    0.10
   7  -6   0    0.05    0.09
  -7   6   0    0.11    0.20
   6   7   0    1.10    0.44
   6  -7   0   -0.21    0.17
   7  -6   0   -0.08    0.14
   6   7   0   -0.39    0.23
  -6  -7   0   -0.04    0.07
  -6   7   0   -0.07    0.08
  -7   6   0   -0.16    0.16
  -6   7   0   -0.12    0.11
  -6   7   0    0.00    0.09
  -6   7   0   -0.05    0.10
   7  -6   0    0.03    0.24
  -7   6   0   -0.08    0.13
  -7  -6   0   -0.15    0.08
   7   6   0   -0.11    0.10
  -7   6   0    0.06    0.13
  -6  -7   0   -0.05    0.09
   6  -7   0   -0.04    0.10
   6  -7   0   -0.03    0.07
   6  -7   0    0.06    0.08
   6  -7   0   -0.17    0.18
   6  -7   0    0.08    0.10
   6  -7   0   -0.37    0.16
   6   7   0   -0.21    0.12
   7   6   0    0.16    0.25
  -7   6   0   -0.20    0.09
  -6   7   0   -0.14    0.10
  -7   6   0   -0.11    0.08
  -7   6   0   -0.20    0.10
   6   7   0    0.18    0.26
   6   7   0   -0.14    0.09
  -7  -6   0   -0.02    0.06
   7   6   0   -0.21    0.32
  -7  -6   0   -0.24    0.07
  -7   6   0    0.13    0.26
  -6   7   0    0.11    0.20
   6   7   0    0.03    0.12
  -7  -6   0   -0.34    0.12
  -6  -7   0    0.03    0.09
   7  -6   0   -0.08    0.23
  -6   7   0   -0.03    0.12
  -6   7   0   -0.14    0.08
  -7  -6   0   -0.03    0.12
   6   7   0    0.07    0.19
   7  -6   0   -0.19    0.11
  -7   6   0   -0.10    0.08
  -6   7   0   -0.02    0.19
  -6  -7   0   -0.10    0.10
  -6   7   0   -0.04    0.11
  -7  -6   0   -0.15    0.10
  -7   6   0   -0.11    0.11
  -6   7   0   -0.03    0.09
   7   6   0    0.03    0.13
   6   7   0    0.11    0.20
  -6  -7   0    0.33    0.24
  -6  -7   0    0.01    0.09
   7   6   0   -0.02    0.10
   6  -7   0   -0.11    0.13
   7   6   0    0.04    0.08
  -7   6   0   -0.18    0.11
   6   7   0   -0.02    0.12
   7   6   0    0.08    0.26
   7   6   0    0.02    0.17
  -7   7   0   76.77    4.30
   7   7   0   70.51    4.44
  -7   7   0   73.47    4.31
   7  -7   0   72.99    4.37
  -7  -7   0   74.26    4.31
   7   7   0   71.18    4.30
   7   7   0   72.33    4.58
   7   7   0   74.58    4.43
  -7   7   0   76.84    4.30
  -7  -7   0   77.76    4.31
  -7  -7   0   75.73    4.29
   7  -7   0   66.74    4.48
   7   7   0   76.49    4.30
  -7   7   0   70.32    4.30
  -7   7   0   67.65    4.52
   7  -7   0   64.69    4.46
   7  -7   0   70.01    4.51
  -7   7   0   75.21    4.30
   7   7   0   78.43    4.32
   7  -7   0   72.34    4.32
  -7  -7   0   68.04    4.30
  -7   7   0   71.25    4.31
  -7   7   0   78.03    4.31
   7   7   0   76.19    4.35
   7  -7   0   76.29    4.30
  -7   7   0   74.07    4.38
  -7  -7   0   77.04    4.31
  -7   7   0   69.64    4.30
  -7   7   0   72.97    4.31
  -7  -7   0   69.26    4.30
   7   7   0   63.70    4.50
   7  -7   0   73.81    4.40
   0  -8   0  142.54    8.26
  -8   0   0  137.28    8.33
   0  -8   0  138.01    8.20
   8   0   0  144.52    8.29
   0   8   0  140.93    8.38
  -8   0   0  142.13    8.39
   8   0   0  142.70    8.19
  -8   0   0  142.52    8.26
   0  -8   0  143.07    8.33
   0  -8   0  129.19    8.19
   8   0   0  141.29    8.36
   0  -8   0  135.59    8.65
   0  -8   0  135.70    8.22
   0  -8   0  129.82    8.19
   8   0   0  137.98    8.38
   0   8   0  132.79    8.37
   0  -8   0  143.69    8.27
   0  -8   0  137.88    8.35
   8   0   0  142.65    8.33
   0   8   0  143.05    8.40
   0   8   0  138.93    8.26
   0  -8   0  145.26    8.23
   0  -8   0  143.05    8.36
  -8   0   0  144.36    8.37
   0  -8   0  140.31    8.27
   0  -8   0  140.80    8.22
  -8   0   0  133.22    8.37
   0   8   0  139.35    8.28
   8   0   0  139.22    8.34
   8   0   0  139.44    8.39
   0   8   0  138.55    8.24
   8   1   0    0.15    0.26
  -1  -8   0    0.02    0.09
  -8  -1   0   -0.08    0.13
   1   8   0   -0.08    0.11
   8  -1   0   -0.06    0.13
   1   8   0    0.27    0.10
  -1  -8   0   -0.02    0.17
   8  -1   0   -0.43    0.27
   8  -1   0   -0.04    0.15
  -8  -1   0    0.01    0.08
  -1  -8   0   -0.02    0.37
   1   8   0   -0.14    0.27
   1   8   0   -0.04    0.10
  -1  -8   0   -0.21    0.13
   8   1   0   -0.22    0.15
   8   1   0   -0.03    0.07
   1   8   0   -0.15    0.14
   8   1   0   -0.23    0.16
  -1   8   0    0.02    0.21
  -8   1   0   -0.33    0.13
   1  -8   0   -0.22    0.10
  -8  -1   0   -0.14    0.18
  -8  -1   0   -0.06    0.08
  -8   1   0   -0.17    0.17
  -8   1   0   -0.06    0.16
  -1  -8   0   -0.03    0.16
   1  -8   0    0.00    0.07
  -1  -8   0    0.01    0.15
  -1  -8   0   -0.02    0.07
  -1   8   0   -0.03    0.14
  -1   8   0    0.14    0.23
  -1   8   0    0.18    0.11
   1   8   0   -0.07    0.09
  -8   1   0    0.08    0.15
  -1  -8   0   -0.09    0.13
  -8  -1   0    0.24    0.12
   1  -8   0   -0.02    0.35
   1  -8   0    0.01    0.17
   1   8   0    0.25    0.19
   1  -8   0    0.04    0.09
   1  -8   0    0.16    0.15
   8  -1   0   -0.08    0.15
  -1   8   0    0.05    0.07
  -1   8   0    0.39    0.22
   1  -8   0   -0.14    0.13
   1   8   0    0.05    0.19
  -8  -1   0   -0.07    0.09
   8   1   0   -0.04    0.09
  -1  -8   0   -0.08    0.12
  -1  -8   0    0.21    0.11
  -1  -8   0    0.15    0.08
   8  -1   0   -0.03    0.18
  -8  -1   0    0.28    0.22
   1   8   0   -0.12    0.18
  -1  -8   0    0.21    0.15
  -8  -1   0   -0.10    0.08
   8   1   0    0.41    0.18
   1  -8   0    0.09    0.10
   1  -8   0   -0.10    0.17
   1   8   0    0.18    0.14
   8   1   0   -0.29    0.25
  -8  -1   0    0.09    0.18
   1   8   0    0.01    0.13
   8  -1   0   -0.14    0.16
  -8   1   0    0.07    0.19
  -8  -1   0    0.10    0.09
   1  -8   0   -0.04    0.17
   1  -8   0   -0.04    0.07
   8  -1   0    0.63    0.31
   2  -8   0  102.68    6.33
  -8   2   0  110.46    6.51
  -8  -2   0  114.21    6.52
  -8  -2   0  104.53    6.49
  -2  -8   0  104.44    6.34
   2  -8   0  102.51    6.33
   2   8   0  108.44    6.43
  -2   8   0  110.42    6.50
  -8   2   0  109.66    6.51
  -2  -8   0  111.54    6.39
  -2   8   0  108.41    6.33
  -8   2   0  107.39    6.34
  -8  -2   0  110.51    6.35
   2   8   0  113.23    6.40
   2   8   0  114.25    6.35
   2   8   0  108.02    6.53
  -2   8   0  108.55    6.37
   2   8   0  108.99    6.39
   2   8   0  111.36    6.38
  -8   2   0  104.73    6.34
  -8   2   0  109.26    6.55
   2   8   0   98.41    6.33
  -8  -2   0  101.80    6.34
   8   2   0  112.38    6.37
   2  -8   0  107.67    6.50
   8  -2   0  112.93    6.45
   2   8   0  100.16    6.33
   2  -8   0  113.49    6.36
   8  -2   0  111.54    6.44
   2  -8   0  110.67    6.41
  -8   2   0   99.34    6.34
   2  -8   0  107.87    6.48
   8   2   0  111.07    6.52
   2   8   0  112.43    6.38
   2   8   0  108.04    6.40
   8  -2   0  107.68    6.57
  -2  -8   0  105.84    6.73
   2  -8   0  111.21    6.41
  -2  -8   0  108.23    6.52
   2  -8   0  109.69    6.34
  -8   2   0  107.16    6.33
  -8  -2   0  110.50    6.54
   2  -8   0  108.77    6.48
  -2  -8   0  110.83    6.50
  -8   2   0  104.97    6.33
  -2  -8   0  102.42    6.33
  -8  -2   0   99.76    6.34
  -8   2   0  110.49    6.41
  -8   2   0  100.35    6.34
   2   8   0  104.65    6.56
  -8  -2   0  104.09    6.34
   2  -8   0  104.59    6.38
  -8  -2   0  106.14    6.35
  -8   2   0  108.11    6.52
  -2   8   0  108.23    6.53
   8   2   0  107.50    6.34
   2   8   0  110.39    6.54
  -2  -8   0  108.79    6.36
   8  -2   0  109.15    6.49
   2   8   0  107.30    6.44
  -8   2   0  105.15    6.34
   8   2   0  108.84    6.48
  -2  -8   0  115.09    6.39
  -8  -2   0   99.49    6.33
  -8  -2   0  107.27    6.34
   8   2   0  107.89    6.57
   2  -8   0  104.73    6.35
  -2  -8   0  109.11    6.44
   8  -2   0  109.32    6.73
  -8   3   0    0.09    0.07
  -3   8   0    0.55    0.26
   8  -3   0   -0.09    0.16
  -8  -3   0   -0.08    0.11
  -8  -3   0   -0.09    0.17
  -8  -3   0   -0.17    0.12
   3  -8   0    0.25    0.18
  -8  -3   0    0.11    0.08
   8  -3   0    0.18    0.41
   8  -3   0   -0.14    0.21
   8   3   0    0.21    0.21
  -3   8   0   -0.45    0.18
   3  -8   0   -0.10    0.11
   3  -8   0    0.00    0.18
   8   3   0    0.06    0.33
  -8   3   0   -0.06    0.17
   8   3   0    0.11    0.11
  -3   8   0   -0.11    0.09
  -3  -8   0    0.00    0.07
  -3   8   0    0.07    0.23
   8  -3   0    0.21    0.41
  -3   8   0    0.11    0.09
   3  -8   0    0.00    0.08
   3   8   0   -0.30    0.11
  -8   3   0   -0.14    0.20
  -8   3   0   -0.01    0.07
   8  -3   0   -0.16    0.14
  -3   8   0   -0.04    0.06
   3   8   0    0.15    0.24
   3  -8   0   -0.14    0.13
  -8   3   0   -0.15    0.08
  -8   3   0   -0.19    0.08
  -8   3   0   -0.03    0.11
  -8  -3   0   -0.02    0.07
  -8   3   0    0.06    0.18
   3  -8   0   -0.05    0.10
  -3  -8   0    0.00    0.16
  -8  -3   0    0.14    0.21
  -3  -8   0    0.17    0.18
  -8   3   0    0.12    0.09
  -3  -8   0    0.07    0.14
  -8   3   0    0.11    0.08
  -8   3   0   -0.01    0.09
   3  -8   0   -0.24    0.09
  -8  -3   0    0.07    0.09
  -3   8   0    0.06    0.14
   3   8   0   -0.02    0.13
   8   3   0   -0.04    0.07
   8   3   0   -0.24    0.23
   3   8   0   -0.38    0.13
   3   8   0   -0.26    0.11
   3   8   0    0.22    0.26
   3   8   0    0.02    0.08
  -3   8   0    0.27    0.10
  -8  -3   0   -0.18    0.07
  -8   3   0   -0.01    0.07
   8  -3   0   -0.04    0.07
   3   8   0   -0.15    0.10
  -8   3   0    0.05    0.08
   3   8   0   -0.10    0.18
  -3  -8   0   -0.03    0.07
   3   8   0   -0.05    0.32
   3  -8   0   -0.01    0.17
  -8   3   0    0.11    0.20
   3   8   0   -0.04    0.15
   3  -8   0   -0.34    0.16
  -3   8   0   -0.10    0.07
  -8  -3   0   -0.01    0.11
  -8   3   0   -0.05    0.19
   3   8   0   -0.19    0.11
  -8   4   0  137.48    8.81
  -4   8   0  146.08    8.64
  -8   4   0  147.44    8.85
   4  -8   0  143.53    8.64
  -4  -8   0  155.20    8.70
   4   8   0  151.23    8.76
   8  -4   0  150.01    8.72
  -4   8   0  145.23    8.64
  -8   4   0  153.10    8.65
   4  -8   0  141.88    8.76
   4   8   0  141.56    8.64
   4  -8   0  151.20    8.82
  -8   4   0  143.13    8.64
  -8   4   0  150.97    8.65
  -8   4   0  142.96    8.64
   4  -8   0  142.33    8.81
   8   4   0  151.70    8.87
   8  -4   0  148.01    8.67
   8   4   0  156.36    8.65
  -4   8   0  145.44    8.64
  -8   4   0  140.33    8.64
  -8   4   0  129.28    8.64
  -8  -4   0  147.55    8.65
  -4  -8   0  143.79    8.64
   4   8   0  149.72    8.68
  -4  -8   0  145.98    8.64
  -4   8   0  146.86    8.87
   4   8   0  152.22    8.65
   8  -4   0  148.74    8.81
   4   8   0  147.06    8.69
  -8   4   0  154.69    8.65
  -8  -4   0  156.82    8.66
  -8  -4   0  142.18    8.65
  -8  -4   0  147.64    8.65
   4  -8   0  153.31    8.73
   4  -8   0  155.12    8.65
   8  -4   0  148.83    8.65
  -8  -4   0  143.16    8.64
  -8   4   0  148.36    8.84
  -8  -4   0  148.84    8.65
   4   8   0  140.06    8.70
  -4   8   0  145.27    8.65
   8  -4   0  140.76    8.76
  -4  -8   0  131.28    8.63
   4   8   0  139.94    8.91
   4  -8   0  143.96    8.64
   4  -8   0  153.83    8.67
   8   4   0  140.60    8.92
  -4   8   0  155.56    8.70
  -8  -4   0  143.80    8.65
  -8  -4   0  154.33    8.89
   4  -8   0  153.52    8.72
   8   4   0  142.50    8.81
   8   4   0  157.87    8.72
   4   8   0  153.03    8.77
  -8   4   0  135.42    8.65
  -8   4   0  152.03    8.64
  -8   4   0  139.82    8.64
  -4   8   0  150.72    8.64
  -8   4   0  154.07    8.73
   4   8   0  148.55    8.88
  -4  -8   0  142.56    8.81
  -4   8   0  148.02    8.64
  -4   8   0  156.15    8.64
  -8  -4   0  146.36    8.64
   4   8   0  151.19    8.64
   4   8   0  151.23    8.69
   8   4   0  146.67    8.66
   8  -4   0  143.83    8.78
  -4  -8   0  140.84    8.81
   4   8   0  140.69    8.84
  -8   5   0    0.33    0.23
  -8  -5   0   -0.16    0.08
  -5  -8   0   -0.10    0.11
  -8  -5   0    0.16    0.11
   8   5   0    0.17    0.13
   5   8   0    0.13    0.15
  -5  -8   0    0.05    0.07
   5  -8   0    0.16    0.09
  -5   8   0    0.12    0.19
   5   8   0    0.15    0.19
   5   8   0    0.32    0.31
  -8  -5   0    0.13    0.09
   8  -5   0    0.05    0.23
  -8   5   0    0.13    0.09
  -8   5   0    0.27    0.11
  -8   5   0   -0.10    0.13
  -5   8   0   -0.01    0.20
   8   5   0    0.05    0.36
  -5  -8   0   -0.28    0.23
  -8   5   0    0.16    0.14
  -8  -5   0    0.01    0.04
   8  -5   0   -0.01    0.27
   5  -8   0    0.12    0.11
  -5   8   0    0.15    0.09
  -5  -8   0    0.07    0.08
  -5   8   0    0.60    0.13
  -8  -5   0    0.20    0.12
  -8   5   0   -0.42    0.31
  -8   5   0    0.37    0.13
  -5   8   0    0.05    0.12
   5   8   0    0.12    0.18
  -5   8   0    0.11    0.11
  -5  -8   0    0.18    0.16
   5  -8   0    0.14    0.10
  -8  -5   0    0.10    0.12
  -8   5   0    0.00    0.09
  -8   5   0    0.08    0.25
  -8  -5   0    0.27    0.12
   8   5   0   -0.01    0.11
   8   5   0   -0.17    0.28
   8  -5   0   -0.01    0.11
   8  -5   0    0.24    0.25
   5  -8   0   -0.29    0.23
  -8  -5   0    0.23    0.14
  -8   5   0    0.04    0.13
   8   5   0    0.22    0.16
  -8   5   0    0.09    0.08
  -5   8   0   -0.11    0.10
  -8  -5   0    0.20    0.09
   5   8   0    0.00    0.12
  -8   5   0    0.08    0.26
   5  -8   0    0.21    0.22
  -8   5   0    0.09    0.10
   5  -8   0    0.16    0.09
   5  -8   0    0.09    0.21
   5   8   0   -0.02    0.14
  -5   8   0    0.08    0.08
   5   8   0   -0.35    0.26
   5   8   0   -0.83    0.43
  -5   8   0    0.20    0.08
   5   8   0    0.06    0.11
   5   8   0   -0.23    0.17
   5   8   0   -0.07    0.09
   8   5   0   -0.31    0.26
   8  -5   0    0.03    0.08
  -5   8   0    0.06    0.11
   8  -5   0   -0.04    0.13
   5  -8   0    0.21    0.18
   5   8   0    0.14    0.09
  -8   6   0   43.07    2.35
  -6   8   0   37.54    2.58
  -8  -6   0   40.38    2.35
  -8   6   0   43.13    2.35
  -6   8   0   35.10    2.32
   6   8   0   39.49    2.34
  -6  -8   0   38.35    2.33
  -6  -8   0   36.39    2.34
   8   6   0   39.83    2.45
   6   8   0   38.45    2.48
  -6   8   0   41.06    2.35
   6  -8   0   37.68    2.54
   6  -8   0   36.49    2.54
   6  -8   0   39.23    2.44
   8  -6   0   40.51    2.44
  -8  -6   0   40.54    2.35
  -8   6   0   35.98    2.56
  -8   6   0   39.49    2.35
  -8   6   0   39.62    2.34
   6   8   0   40.66    2.34
   6  -8   0   37.39    2.33
   8  -6   0   39.61    2.39
   6   8   0   41.12    2.36
  -8  -6   0   39.46    2.33
  -8  -6   0   41.14    2.35
   6   8   0   40.13    2.47
  -8   6   0   42.07    2.35
  -6  -8   0   37.00    2.34
   8   6   0   41.57    2.35
   6  -8   0   41.47    2.43
  -6   8   0   41.18    2.35
  -8   6   0   39.51    2.34
  -6  -8   0   40.57    2.34
  -8  -6   0   37.64    2.32
  -8   6   0   38.67    2.34
   8   6   0   39.92    2.38
  -8  -6   0   41.36    2.35
  -6  -8   0   33.48    2.50
   6   8   0   41.56    2.40
   6  -8   0   41.47    2.37
   6  -8   0   37.66    2.33
   6  -8   0   43.72    2.35
   8   6   0   38.29    2.60
   8  -6   0   40.71    2.36
   8  -6   0   40.06    2.57
  -6   8   0   42.71    2.43
  -6  -8   0   40.11    2.34
  -6   8   0   40.36    2.34
  -8  -6   0   38.47    2.34
  -6   8   0   39.55    2.33
   8   6   0   36.66    2.56
  -6   8   0   38.91    2.34
  -8   6   0   35.55    2.33
  -8  -6   0   38.40    2.34
   8   6   0   38.29    2.33
  -6   8   0   39.28    2.35
  -8   6   0   40.16    2.43
   6   8   0   38.05    2.57
   8   6   0   37.01    2.33
   6  -8   0   33.89    2.50
   8  -6   0   36.95    2.33
   8  -6   0   38.40    2.52
  -6   8   0   42.06    2.34
  -8   6   0   40.42    2.34
   8   6   0   39.38    2.48
  -6   8   0   39.40    2.34
  -7  -8   0   -0.06    0.10
   7  -8   0   -0.26    0.30
  -7   8   0   -0.14    0.11
   7  -8   0    0.09    0.16
   7   8   0   -0.07    0.11
   8  -7   0   -0.14    0.31
   8   7   0   -0.14    0.18
   7  -8   0   -0.07    0.07
  -7   8   0   -0.03    0.13
   7   8   0    0.04    0.37
   7  -8   0   -0.04    0.08
   8   7   0   -0.51    0.31
  -7  -8   0    0.07    0.11
  -7   8   0   -0.03    0.13
   7   8   0    0.17    0.25
   8   7   0   -0.14    0.07
  -8  -7   0   -0.05    0.05
  -7   8   0   -0.07    0.26
  -8  -7   0   -0.05    0.10
  -8  -7   0   -0.07    0.09
   8   7   0    0.26    0.31
   7   8   0   -0.02    0.09
  -8  -7   0   -0.02    0.07
  -7  -8   0   -0.04    0.10
  -8   7   0    0.04    0.11
  -8   7   0    0.02    0.11
  -8   7   0   -0.03    0.11
  -8   7   0   -0.20    0.11
  -7   8   0    0.02    0.08
  -8  -7   0    0.04    0.12
  -7   8   0   -0.10    0.16
   7  -8   0    0.15    0.27
   8  -7   0    0.02    0.13
   8   7   0    0.06    0.11
  -8   7   0   -0.12    0.09
   8   7   0   -0.05    0.12
   7   8   0    0.05    0.30
  -8   7   0    0.07    0.32
  -7  -8   0   -0.02    0.09
  -8   7   0   -0.16    0.08
  -7   8   0    0.11    0.11
  -7   8   0   -0.03    0.09
   7   8   0   -0.06    0.21
   8  -7   0   -0.11    0.09
  -8   7   0   -0.07    0.07
   7   8   0   -0.02    0.15
  -8   7   0    0.19    0.23
  -7  -8   0   -0.18    0.12
  -7   8   0   -0.03    0.14
   7   8   0    0.03    0.16
   8  -7   0    0.23    0.21
   7  -8   0    0.04    0.11
   8   7   0   -0.09    0.17
  -7  -8   0   -0.12    0.06
  -7   8   0   -0.09    0.09
  -8   7   0   -0.03    0.11
   7  -8   0    0.14    0.20
   8  -7   0    0.03    0.10
   7  -8   0   -0.40    0.29
   8   7   0   -0.07    0.12
  -8  -7   0   -0.07    0.11
   8  -7   0   -0.15    0.29
  -8  -7   0   -0.23    0.10
   8   8   0   48.91    2.75
  -8   8   0   46.25    2.83
   8  -8   0   45.65    2.75
   8   8   0   44.65    2.89
   8   8   0   50.60    2.75
  -8   8   0   48.39    2.76
   8   8   0   50.16    2.81
  -8   8   0   46.03    2.76
   8  -8   0   46.60    2.86
  -8  -8   0   48.88    2.76
  -8   8   0   46.97    2.75
  -8  -8   0   48.21    2.75
  -8   8   0   48.02    2.75
  -8  -8   0   47.20    2.75
  -8  -8   0   44.92    2.75
  -8  -8   0   45.62    2.74
  -8   8   0   44.57    2.74
  -8  -8   0   42.38    2.75
   8   8   0   43.59    2.89
   8  -8   0   46.16    2.83
  -8   8   0   41.28    2.74
  -8  -8   0   43.45    2.74
  -8   8   0   47.69    2.75
   8  -8   0   45.78    2.79
   8  -8   0   43.02    2.74
  -8   8   0   48.01    2.75
   8  -8   0   48.47    2.78
   8   8   0   46.55    2.76
  -9   0   0    0.25    0.07
   0  -9   0    0.13    0.24
   0   9   0    1.02    0.39
   0  -9   0   -0.04    0.11
   9   0   0    0.03    0.13
   0   9   0   -0.11    0.17
  -9   0   0    0.22    0.17
   0  -9   0   -0.25    0.17
   9   0   0   -0.08    0.38
  -9   0   0    0.12    0.08
   0  -9   0   -0.06    0.13
   0  -9   0    0.23    0.17
  -9   0   0    0.13    0.21
   9   0   0    0.10    0.22
   0  -9   0    0.04    0.21
  -9   0   0    0.38    0.11
   9   0   0   -0.20    0.24
   0  -9   0    0.24    0.18
   0  -9   0    0.15    0.08
   0  -9   0    0.04    0.25
   0   9   0    0.32    0.09
  -9   0   0    0.07    0.21
   0   9   0    0.16    0.22
   9   0   0    0.07    0.07
  -9   0   0    0.23    0.07
   0   9   0    0.09    0.23
  -9   0   0    0.18    0.10
   0  -9   0   -0.08    0.13
  -9   0   0   -0.25    0.22
   0   9   0   -0.09    0.15
  -9   0   0    0.32    0.24
  -9  -1   0  109.19    7.02
  -9   1   0  117.49    6.82
   1  -9   0  119.90    6.82
  -1  -9   0  120.46    7.02
  -9   1   0  113.61    6.82
  -9  -1   0  111.22    6.83
  -9  -1   0  115.40    6.83
  -9  -1   0  112.46    6.82
   9  -1   0  117.22    7.00
   9   1   0  121.06    6.85
   9   1   0  110.21    7.08
   1  -9   0  117.23    6.99
  -9  -1   0  115.49    7.06
  -1  -9   0  114.38    6.81
  -1  -9   0  117.64    6.89
  -1  -9   0  112.50    6.96
  -1   9   0  110.77    6.82
  -9   1   0  114.01    7.00
  -9   1   0  107.66    6.82
   1   9   0  115.30    6.83
  -1   9   0  113.25    7.01
   1  -9   0  120.72    6.86
  -9   1   0  113.13    6.83
  -9  -1   0  117.64    6.84
  -1  -9   0  128.22    6.89
  -1  -9   0  119.78    6.82
   1  -9   0  122.32    6.82
   9   1   0  113.88    6.98
   1  -9   0  113.35    7.00
   1  -9   0  115.40    6.83
  -9   1   0  110.99    6.83
   9  -1   0  117.82    6.99
  -1   9   0  119.29    6.83
   1   9   0  112.25    6.82
  -9  -1   0  110.16    6.82
  -9   1   0  114.04    7.04
  -9   1   0  112.07    6.82
   1   9   0  110.42    7.04
   1  -9   0  121.92    6.91
  -9   1   0  111.53    6.83
  -9   1   0  118.91    6.90
   1   9   0  120.43    6.83
  -9   1   0  117.03    6.83
   1  -9   0  118.18    7.02
  -9   1   0  122.04    7.04
  -9  -1   0  125.72    7.05
  -9  -1   0  115.11    6.83
   9   1   0  116.02    7.02
  -9  -1   0  108.62    6.82
   1   9   0  120.39    6.93
  -1  -9   0  113.14    7.02
  -9   1   0  115.97    6.83
  -9   1   0  120.01    6.83
  -9  -1   0  115.53    6.83
   1   9   0  118.73    7.05
   1   9   0  110.14    6.82
   1  -9   0  125.76    6.83
   9  -1   0  119.59    6.94
   1  -9   0  122.18    6.86
  -9  -1   0  111.08    6.82
  -9   1   0  103.18    6.82
  -9  -1   0  123.50    6.88
  -1  -9   0  120.77    6.83
  -9   1   0  121.38    6.83
  -9  -1   0  111.98    6.82
  -9   1   0  109.43    6.82
  -9  -1   0  120.89    6.84
   1  -9   0  115.71    6.92
   1   9   0  107.10    7.06
   1   9   0  120.09    6.89
  -1   9   0  118.20    7.06
  -9   1   0  113.54    6.83
  -1  -9   0  120.07    6.86
   2  -9   0   -0.20    0.17
  -2   9   0    0.07    0.20
   2  -9   0    0.13    0.10
   2   9   0    0.24    0.11
   2   9   0    0.14    0.11
  -9   2   0    0.15    0.07
   9   2   0   -0.03    0.07
   2   9   0   -0.03    0.28
   9  -2   0    0.14    0.24
  -9   2   0    0.01    0.20
  -2   9   0    0.31    0.10
  -9   2   0    0.29    0.09
  -9   2   0    0.34    0.09
   2  -9   0   -0.27    0.24
   2  -9   0    0.05    0.19
   9   2   0   -0.07    0.25
   2  -9   0   -0.01    0.19
  -2  -9   0    0.29    0.12
   9   2   0    0.03    0.10
  -2  -9   0    0.24    0.14
  -9  -2   0   -0.03    0.11
  -2  -9   0    0.18    0.14
  -9   2   0    0.09    0.22
   2   9   0    0.13    0.17
  -9   2   0    0.09    0.08
  -9  -2   0    0.24    0.11
  -9   2   0    0.31    0.10
   2   9   0   -0.03    0.22
   2   9   0    0.12    0.08
   2   9   0   -0.05    0.11
  -9   2   0    0.18    0.08
  -2  -9   0    0.21    0.21
  -9  -2   0    0.11    0.07
  -2   9   0    0.20    0.24
  -9  -2   0    0.29    0.14
  -9   2   0    0.08    0.28
   2   9   0   -0.14    0.13
  -9   2   0    0.18    0.08
  -2  -9   0   -0.07    0.22
  -9  -2   0    0.23    0.11
  -2   9   0    0.25    0.10
   2   9   0    0.04    0.12
   2   9   0    0.06    0.21
  -2  -9   0    0.07    0.09
  -2   9   0   -0.01    0.25
  -9  -2   0    0.16    0.24
  -9   2   0    0.10    0.22
   2  -9   0    0.15    0.10
   2  -9   0    0.11    0.13
  -9   2   0    0.05    0.12
  -9   2   0    0.27    0.08
  -9  -2   0    0.30    0.10
   2  -9   0   -0.12    0.11
   2  -9   0   -0.17    0.21
  -9  -2   0    0.19    0.10
   2   9   0    0.09    0.41
  -9   2   0    0.15    0.25
   9   2   0    0.05    0.21
   9  -2   0   -0.31    0.20
  -2   9   0    0.35    0.10
  -9   2   0    0.16    0.11
  -9  -2   0   -0.21    0.20
   9  -2   0   -0.41    0.20
   9   2   0   -0.29    0.35
   9  -3   0   27.19    1.80
  -9   3   0   28.44    1.65
   3   9   0   27.13    1.76
   3   9   0   23.15    1.92
   3  -9   0   27.42    1.74
   9  -3   0   27.00    1.71
   9   3   0   26.43    1.99
  -3  -9   0   28.62    1.65
  -3  -9   0   25.20    1.63
  -3   9   0   27.09    1.63
   3   9   0   29.32    1.65
  -9   3   0   26.93    1.64
  -9   3   0   24.52    1.83
  -9   3   0   27.41    1.65
  -3   9   0   27.32    1.64
  -9   3   0   29.67    1.74
   3   9   0   29.07    1.70
  -9  -3   0   26.78    1.64
   9  -3   0   28.38    1.65
   3  -9   0   26.10    1.80
  -9   3   0   24.96    1.64
  -9  -3   0   27.68    1.65
  -9  -3   0   26.83    1.64
   9  -3   0   27.55    1.81
   3   9   0   27.43    1.64
   3   9   0   28.48    1.80
  -9  -3   0   25.57    1.64
  -9   3   0   27.74    1.64
  -3  -9   0   29.50    1.70
   3   9   0   29.71    1.74
   3  -9   0   26.78    1.64
  -3   9   0   28.71    1.90
  -9   3   0   27.63    1.64
   3   9   0   25.41    1.89
   9   3   0   27.49    1.66
   3  -9   0   27.80    1.64
   3  -9   0   26.80    1.82
  -9  -3   0   28.89    1.66
  -9   3   0   24.82    1.64
  -3  -9   0   25.47    1.82
   9   3   0   25.18    1.82
  -9   3   0   28.18    1.65
   9   3   0   28.29    1.70
  -3   9   0   28.57    1.65
  -3   9   0   29.95    1.65
  -9  -3   0   29.77    1.66
  -9   3   0   28.73    1.64
  -9  -3   0   26.23    1.63
  -9   3   0   26.06    1.86
   9   3   0   25.21    1.85
   9  -3   0   27.85    1.79
   3  -9   0   26.71    1.84
  -3   9   0   27.45    1.64
  -3   9   0   27.40    1.90
   3  -9   0   29.60    1.65
  -3   9   0   28.47    1.70
  -3   9   0   24.64    1.81
  -9  -3   0   29.39    1.65
   3   9   0   28.74    1.66
  -9   3   0   28.34    1.65
   3   9   0   27.58    1.89
  -9   3   0   29.38    1.65
  -9   3   0   24.92    1.85
   3   9   0   27.86    1.64
   3  -9   0   27.72    1.73
  -9  -3   0   27.16    1.65
  -9   3   0   26.72    1.63
   4   9   0   -0.02    0.10
  -9   4   0    0.04    0.09
   4  -9   0    0.07    0.27
  -9  -4   0    0.11    0.10
  -9  -4   0   -0.06    0.11
  -4   9   0    0.04    0.07
   9   4   0   -0.01    0.09
  -4   9   0    0.09    0.09
  -9   4   0    0.04    0.11
  -4  -9   0    0.02    0.06
  -4   9   0    0.11    0.11
  -9   4   0   -0.02    0.10
  -9   4   0   -0.18    0.24
   4   9   0   -0.39    0.26
   9   4   0   -0.56    0.28
   9  -4   0    0.09    0.07
   4  -9   0   -0.05    0.13
  -9  -4   0    0.03    0.09
   9   4   0   -0.11    0.09
   4  -9   0    0.11    0.08
   4  -9   0   -0.07    0.09
   4  -9   0   -0.13    0.15
   4   9   0    0.23    0.22
  -4  -9   0    0.07    0.07
  -4   9   0    0.01    0.09
   4   9   0   -0.09    0.15
  -9   4   0    0.01    0.06
  -9  -4   0   -0.08    0.09
   9  -4   0    0.09    0.25
   9  -4   0    0.10    0.16
  -9  -4   0    0.16    0.09
   4  -9   0    0.04    0.17
   4  -9   0    0.23    0.26
  -9   4   0   -0.13    0.12
  -4   9   0    0.08    0.26
   9  -4   0    0.02    0.09
  -9   4   0    0.09    0.32
   4   9   0    0.02    0.14
   9   4   0   -0.06    0.15
  -9  -4   0    0.02    0.27
  -4  -9   0   -0.23    0.24
  -4  -9   0   -0.07    0.08
  -4  -9   0    0.14    0.15
  -9   4   0    0.05    0.13
  -9   4   0    0.13    0.11
   4   9   0   -0.02    0.08
   4   9   0   -0.04    0.16
   9   4   0   -0.02    0.31
   4   9   0   -0.22    0.12
  -9  -4   0    0.03    0.10
   4   9   0   -0.16    0.20
  -9   4   0    0.08    0.08
   4  -9   0    0.20    0.21
  -9  -4   0   -0.16    0.07
  -9  -4   0   -0.07    0.12
  -4   9   0    0.18    0.10
  -9   4   0    0.08    0.13
  -4   9   0    0.05    0.08
   4   9   0   -0.08    0.24
  -9   4   0    0.27    0.23
  -9   4   0    0.08    0.18
  -4   9   0    0.11    0.14
  -9   4   0    0.08    0.09
   9  -5   0   60.49    3.83
  -9  -5   0   70.02    3.76
  -9   5   0   63.09    3.76
   5   9   0   66.27    3.75
  -5  -9   0   69.78    3.75
  -5   9   0   63.12    3.75
  -9   5   0   62.67    3.74
  -9  -5   0   60.41    3.74
   9  -5   0   64.29    3.76
  -9   5   0   61.37    3.99
  -5   9   0   63.71    3.74
  -9   5   0   62.30    3.75
  -5   9   0   65.78    3.76
  -5   9   0   62.91    3.81
  -9   5   0   64.78    3.85
   5  -9   0   67.15    3.76
  -9  -5   0   67.54    3.76
   5  -9   0   65.70    3.75
  -5  -9   0   55.40    3.93
  -5   9   0   63.01    4.01
   5  -9   0   62.25    3.97
  -5   9   0   63.33    3.75
  -9   5   0   61.93    3.75
  -9   5   0   66.77    3.76
  -9   5   0   67.87    3.76
   9  -5   0   60.30    3.79
  -5   9   0   61.08    3.75
  -5   9   0   64.90    3.74
   5   9   0   61.11    3.89
  -9   5   0   63.44    3.75
   5  -9   0   53.32    3.92
   5   9   0   63.33    3.84
   5   9   0   64.22    3.77
   5   9   0   61.11    4.04
   5  -9   0   55.51    3.93
   9   5   0   65.54    3.76
   9   5   0   60.00    4.01
  -5  -9   0   63.73    3.75
   9   5   0   69.34    3.79
  -9  -5   0   65.15    3.75
   5  -9   0   64.24    3.74
  -5  -9   0   63.91    3.81
  -9  -5   0   64.65    3.76
  -9   5   0   65.32    3.76
   9   5   0   65.06    3.85
  -5   9   0   64.56    3.76
  -9  -5   0   66.49    3.77
   5  -9   0   60.42    3.85
   9  -5   0   57.98    3.94
  -9   5   0   68.05    3.76
   5  -9   0   60.00    3.84
  -9  -5   0   67.53    3.76
   5   9   0   66.70    3.81
   5   9   0   53.83    3.96
   9  -5   0   55.52    3.91
   5   9   0   61.78    3.89
   5   9   0   68.67    3.75
  -6   9   0    0.00    0.09
  -9   6   0    0.21    0.12
  -6   9   0   -0.05    0.10
  -6   9   0    0.02    0.16
   9   6   0    0.17    0.09
  -6  -9   0    0.06    0.10
  -6  -9   0    0.00    0.08
   6  -9   0    0.27    0.24
  -9   6   0   -0.11    0.15
  -9   6   0    0.18    0.12
   9  -6   0    0.08    0.13
  -6   9   0    0.38    0.10
  -9  -6   0   -0.06    0.15
   6   9   0    0.12    0.15
  -9   6   0    0.13    0.36
   9  -6   0    0.24    0.10
   6  -9   0    0.18    0.11
   9   6   0    0.34    0.14
   6   9   0    0.14    0.22
  -9   6   0    0.09    0.10
  -9  -6   0    0.14    0.13
  -6   9   0    0.03    0.06
  -9  -6   0    0.05    0.13
  -9   6   0    0.01    0.12
  -9   6   0    0.17    0.09
  -6   9   0    0.21    0.31
  -9   6   0   -0.01    0.12
   9   6   0   -0.02    0.26
   6  -9   0   -0.01    0.14
   6  -9   0    0.32    0.14
  -9  -6   0   -0.01    0.08
  -6   9   0    0.16    0.08
   6   9   0    0.09    0.10
   6  -9   0    0.50    0.28
  -6   9   0    0.38    0.13
   6   9   0    0.08    0.15
   6   9   0    0.16    0.23
  -9   6   0    0.04    0.26
   9   6   0    0.37    0.12
   6  -9   0    0.34    0.27
  -9   6   0    0.18    0.11
   9   6   0   -0.04    0.32
   9   6   0    0.09    0.19
   6   9   0   -0.01    0.32
  -6   9   0    0.13    0.11
   6   9   0    0.17    0.34
   6  -9   0    0.28    0.30
   6  -9   0    0.08    0.08
   9  -6   0    0.00    0.28
  -6   9   0    0.52    0.14
   9  -6   0   -0.18    0.30
   6   9   0    0.01    0.12
   6  -9   0    0.04    0.13
  -9  -6   0    0.21    0.11
  -9  -6   0    0.13    0.12
   9   6   0    0.06    0.14
  -9  -6   0    0.18    0.13
  -9   6   0   -0.24    0.09
  -6   9   0    0.33    0.15
   9  -6   0    0.00    0.19
   6   9   0    0.07    0.23
   9   7   0   48.46    3.24
  -9   7   0   53.22    3.13
   7   9   0   47.34    3.26
  -9   7   0   57.88    3.24
  -9   7   0   46.59    3.12
  -9  -7   0   53.32    3.14
  -9   7   0   55.40    3.13
  -9  -7   0   52.78    3.13
   9   7   0   46.49    3.12
  -7  -9   0   53.41    3.12
   7  -9   0   54.92    3.19
   9  -7   0   52.57    3.17
  -7  -9   0   54.42    3.12
  -7   9   0   55.80    3.12
   9   7   0   56.74    3.13
  -7   9   0   58.45    3.13
   7  -9   0   52.10    3.13
   7  -9   0   51.85    3.24
   9  -7   0   49.13    3.22
   9  -7   0   54.74    3.15
   9   7   0   49.80    3.27
  -7  -9   0   56.68    3.13
  -7   9   0   47.98    3.12
   9   7   0   54.32    3.14
  -9   7   0   53.88    3.14
  -9   7   0   52.23    3.13
   9  -7   0   52.32    3.13
   7   9   0   53.35    3.13
   9   7   0   57.83    3.18
  -9   7   0   58.96    3.14
  -9  -7   0   51.36    3.13
  -7  -9   0   53.18    3.14
  -7   9   0   50.70    3.20
   7   9   0   48.93    3.28
  -7   9   0   51.93    3.13
   7  -9   0   45.40    3.12
   9  -7   0   49.48    3.20
  -9  -7   0   53.14    3.14
   7   9   0   59.47    3.16
  -9  -7   0   49.52    3.13
   7   9   0   52.06    3.23
   7   9   0   51.98    3.18
  -9  -7   0   49.61    3.12
  -9   7   0   52.45    3.14
   7  -9   0   52.15    3.12
  -7   9   0   51.52    3.13
  -9   7   0   51.78    3.13
  -7   9   0   56.74    3.15
   7  -9   0   52.43    3.23
  -7   9   0   51.60    3.13
   7  -9   0   55.12    3.16
  -7   9   0   60.07    3.14
   7   9   0   58.66    3.13
   8  -9   0   -0.05    0.13
   9   8   0    0.35    0.12
  -8   9   0    0.06    0.08
   9   8   0   -0.23    0.21
  -9  -8   0    0.19    0.15
   8  -9   0    0.07    0.14
   9   8   0    0.03    0.13
   9  -8   0    0.03    0.10
   9   8   0    0.12    0.09
  -8  -9   0    0.09    0.05
   9  -8   0   -0.05    0.12
  -9  -8   0    0.06    0.09
  -8   9   0    0.15    0.11
  -8   9   0    0.07    0.09
  -9  -8   0   -0.03    0.10
  -9  -8   0    0.07    0.11
   8   9   0    0.38    0.23
  -8   9   0   -0.01    0.11
  -8  -9   0    0.06    0.08
  -9   8   0    0.09    0.08
   8  -9   0    0.12    0.10
  -9   8   0    0.01    0.10
  -8  -9   0    0.26    0.12
   8   9   0    0.13    0.14
  -8   9   0    0.04    0.10
  -9   8   0    0.04    0.09
  -8   9   0   -0.10    0.07
  -9   8   0    0.12    0.11
   8  -9   0   -0.09    0.11
  -8   9   0    0.20    0.11
  -9   8   0    0.18    0.11
  -8  -9   0    0.00    0.08
   9   8   0    0.01    0.11
   8  -9   0    0.27    0.18
  -8   9   0    0.30    0.20
  -9   8   0    0.10    0.11
  -9   8   0    0.24    0.11
   8   9   0    0.06    0.08
  -9   8   0    0.01    0.18
   9  -8   0    0.23    0.10
   9   8   0    0.12    0.17
  -9  -8   0    0.13    0.10
  -9  -8   0    0.05    0.07
   9  -8   0   -0.12    0.16
   8  -9   0    0.16    0.09
   8   9   0    0.16    0.23
   8   9   0    0.21    0.14
   8   9   0    0.24    0.26
   9  -8   0    0.03    0.08
  -9   8   0    0.24    0.14
   9  -8   0   -0.14    0.13
   8  -9   0    0.03    0.08
   9   9   0   16.41    0.98
  -9  -9   0   15.51    0.98
   9  -9   0   15.89    0.98
   9  -9   0   17.60    1.03
   9   9   0   15.12    1.00
  -9   9   0   15.39    0.97
  -9  -9   0   17.20    0.99
   9   9   0   17.52    1.04
   9   9   0   15.94    1.07
   9  -9   0   16.50    0.97
  -9   9   0   16.16    0.99
  -9   9   0   16.81    0.97
  -9   9   0   16.99    0.98
  -9   9   0   16.34    0.98
   9   9   0   16.23    0.98
  -9   9   0   16.74    0.99
  -9   9   0   15.76    1.05
   9  -9   0   14.92    1.00
  -9  -9   0   14.11    0.96
  -9   9   0   17.05    0.98
   0 -10   0   84.58    5.62
 -10   0   0   92.21    5.43
   0 -10   0   96.77    5.47
   0 -10   0   93.03    5.49
   0 -10   0   88.92    5.60
 -10   0   0   89.43    5.49
 -10   0   0   86.93    5.68
   0  10   0   88.69    5.66
 -10   0   0   88.31    5.43
   0 -10   0   96.74    5.44
 -10   0   0   92.22    5.42
   0 -10   0   87.26    5.63
 -10   0   0   84.79    5.42
 -10   0   0   90.74    5.66
 -10   0   0   92.04    5.44
 -10   0   0  100.48    5.45
 -10   0   0   92.26    5.44
 -10   0   0   97.52    5.43
  10   0   0   88.45    5.44
   0 -10   0   99.02    5.43
   0 -10   0   97.79    5.42
   0 -10   0   90.41    5.51
   0  10   0   95.47    5.43
   0 -10   0   98.05    5.47
 -10   0   0   87.24    5.43
   0  10   0   98.96    5.43
 -10   0   0   91.34    5.43
 -10   0   0   94.69    5.43
   0  10   0   86.94    5.67
 -10   0   0   82.21    5.67
 -10   0   0   96.12    5.43
 -10   0   0   94.36    5.44
 -10   0   0   94.86    5.42
   0  10   0   92.00    5.43
 -10   1   0    0.36    0.32
  -1 -10   0   -0.09    0.22
 -10   1   0    0.25    0.11
  -1 -10   0   -0.07    0.15
   1  10   0    0.07    0.15
 -10   1   0    0.36    0.11
  -1  10   0    0.33    0.09
 -10  -1   0    0.22    0.11
 -10   1   0    0.27    0.08
  -1 -10   0   -0.08    0.26
   1  10   0    0.25    0.32
   1 -10   0    0.06    0.19
   1 -10   0    0.07    0.16
  -1 -10   0    0.15    0.13
  10   1   0    0.31    0.10
 -10  -1   0    0.30    0.11
 -10   1   0    0.18    0.26
 -10  -1   0    0.23    0.12
   1 -10   0   -0.04    0.12
   1  10   0    0.24    0.10
 -10   1   0    0.32    0.10
 -10   1   0    0.11    0.07
   1 -10   0    0.29    0.09
   1 -10   0   -0.22    0.26
   1  10   0   -0.11    0.17
 -10  -1   0    0.21    0.11
 -10  -1   0    0.30    0.09
   1 -10   0    0.23    0.12
  10   1   0    0.06    0.07
 -10   1   0    0.15    0.09
 -10   1   0    0.31    0.10
   1 -10   0   -0.30    0.27
  -1  10   0    0.49    0.32
  -1 -10   0    0.10    0.18
 -10  -1   0   -0.07    0.29
 -10   1   0   -0.55    0.29
  -1 -10   0    0.01    0.30
   1 -10   0    0.00    0.15
  10   1   0   -0.09    0.36
 -10   1   0    0.16    0.20
   1 -10   0   -0.05    0.12
   1 -10   0   -0.02    0.24
   1 -10   0   -0.21    0.27
  -1  10   0    0.21    0.32
   1  10   0    0.07    0.32
 -10  -2   0   36.47    2.12
 -10  -2   0   35.24    2.41
 -10   2   0   33.69    2.11
 -10   2   0   34.42    2.12
 -10  -2   0   35.28    2.12
   2 -10   0   34.26    2.22
 -10   2   0   37.01    2.13
  -2  10   0   33.89    2.39
   2 -10   0   34.88    2.13
   2  10   0   35.97    2.12
 -10   2   0   33.79    2.13
 -10   2   0   38.10    2.12
  -2  10   0   36.66    2.12
 -10   2   0   36.42    2.21
 -10   2   0   38.27    2.13
 -10   2   0   37.55    2.13
 -10   2   0   38.72    2.13
  -2  10   0   34.87    2.36
   2 -10   0   31.62    2.31
 -10   2   0   35.00    2.36
  -2 -10   0   36.54    2.12
   2  10   0   33.15    2.36
  -2 -10   0   37.42    2.19
 -10  -2   0   34.83    2.13
   2 -10   0   36.18    2.16
 -10  -2   0   37.47    2.14
 -10  -2   0   36.64    2.13
   2  10   0   33.10    2.23
   2 -10   0   31.99    2.30
   2  10   0   32.83    2.36
   2 -10   0   39.15    2.13
 -10  -2   0   39.92    2.14
   2 -10   0   36.85    2.17
 -10   2   0   39.06    2.13
  10   2   0   33.71    2.16
   2 -10   0   35.86    2.11
  -2 -10   0   36.32    2.13
   2  10   0   38.95    2.13
  -2 -10   0   31.87    2.31
 -10   2   0   34.43    2.12
   2  10   0   35.19    2.20
 -10  -2   0   36.51    2.13
   2 -10   0   30.65    2.29
   2  10   0   38.33    2.12
 -10   2   0   37.13    2.13
   2 -10   0   34.97    2.22
   2 -10   0   36.82    2.12
 -10  -2   0   35.41    2.13
 -10  -2   0   33.34    2.12
 -10   2   0   35.52    2.13
 -10   2   0   33.06    2.12
 -10  -2   0   35.82    2.12
 -10   2   0   38.11    2.12
  -2  10   0   37.58    2.12
  10   2   0   38.81    2.14
  10   2   0   32.80    2.35
 -10   2   0   30.11    2.33
   2 -10   0   32.48    2.34
   3 -10   0    0.05    0.19
  -3 -10   0    0.16    0.16
  10   3   0    0.02    0.13
   3 -10   0    0.15    0.09
   3  10   0    0.05    0.08
   3  10   0    0.70    0.32
   3 -10   0   -0.41    0.22
 -10  -3   0   -0.02    0.10
 -10   3   0    0.10    0.11
 -10  -3   0    0.40    0.14
  -3 -10   0    0.17    0.30
  -3  10   0   -0.05    0.07
 -10  -3   0   -0.05    0.25
   3  10   0    0.00    0.12
  10  -3   0   -0.13    0.08
 -10  -3   0    0.11    0.10
   3  10   0   -0.13    0.17
   3 -10   0    0.06    0.15
  10   3   0    0.08    0.08
  -3  10   0    0.24    0.10
   3 -10   0   -0.17    0.15
   3 -10   0   -0.08    0.10
   3  10   0    0.04    0.12
 -10   3   0    0.01    0.18
   3  10   0   -0.05    0.11
 -10  -3   0    0.09    0.11
 -10  -3   0   -0.09    0.14
 -10  -3   0    0.22    0.12
   3 -10   0    0.12    0.11
 -10  -3   0    0.12    0.09
 -10   3   0    0.07    0.37
   3 -10   0   -0.09    0.29
   3  10   0    0.07    0.24
  -3 -10   0    0.12    0.09
  -3 -10   0    0.05    0.08
  -3  10   0    0.12    0.10
   3 -10   0   -0.04    0.13
  10   3   0   -0.34    0.35
 -10   3   0   -0.03    0.08
 -10   3   0   -0.05    0.07
   3  10   0    0.18    0.27
 -10   3   0   -0.04    0.11
 -10   3   0    0.26    0.25
 -10  -3   0    0.11    0.07
  -3  10   0   -0.20    0.28
 -10   3   0    0.18    0.11
 -10   3   0    0.07    0.08
   3 -10   0    0.26    0.28
 -10   3   0    0.06    0.10
   3  10   0    0.14    0.21
 -10   3   0   -0.01    0.09
 -10   3   0    0.16    0.07
 -10   3   0    0.10    0.09
   3  10   0   -0.29    0.13
   4  10   0   40.95    2.75
 -10   4   0   36.72    2.81
 -10  -4   0   49.08    2.62
  -4  10   0   44.17    2.60
   4 -10   0   47.62    2.61
 -10  -4   0   46.30    2.61
 -10  -4   0   46.41    2.61
  10   4   0   47.30    2.64
  -4  10   0   43.98    2.60
 -10  -4   0   45.16    2.62
 -10   4   0   42.09    2.60
 -10   4   0   46.71    2.61
 -10   4   0   45.51    2.60
   4 -10   0   39.36    2.79
   4 -10   0   45.64    2.66
   4 -10   0   36.04    2.78
 -10  -4   0   44.84    2.61
   4  10   0   46.97    2.62
  -4  10   0   44.20    2.60
   4 -10   0   46.36    2.72
  10  -4   0   42.74    2.63
 -10   4   0   49.01    2.62
  -4 -10   0   48.86    2.61
   4 -10   0   46.90    2.60
   4  10   0   49.71    2.61
   4  10   0   46.53    2.60
  10  -4   0   43.28    2.61
  10   4   0   45.08    2.61
   4  10   0   38.35    2.72
  10  -4   0   35.78    2.89
  -4  10   0   41.98    2.60
   4  10   0   37.83    2.84
  -4 -10   0   42.96    2.59
  -4 -10   0   38.01    2.79
  10   4   0   40.44    2.88
 -10   4   0   49.61    2.62
 -10  -4   0   45.64    2.61
 -10  -4   0   47.12    2.62
  -4 -10   0   45.38    2.66
 -10   4   0   46.86    2.62
   4  10   0   43.33    2.66
 -10  -4   0   39.95    2.59
  -4  10   0   38.51    2.84
 -10   4   0   44.13    2.60
   4 -10   0   42.55    2.71
   4 -10   0   36.34    2.78
 -10   4   0   40.40    2.60
 -10   4   0   45.09    2.61
  10   4   0   42.37    2.68
   4  10   0   42.80    2.69
 -10   4   0   45.89    2.71
   4  10   0   42.49    2.60
 -10   4   0   47.20    2.61
   4 -10   0   46.06    2.64
   4 -10   0   44.34    2.60
   4  10   0   36.04    2.84
  10  -5   0   -0.06    0.11
   5  10   0    0.05    0.11
  10  -5   0   -0.07    0.09
   5  10   0    0.10    0.12
  -5  10   0    0.37    0.12
 -10  -5   0    0.01    0.11
  10  -5   0   -0.02    0.12
 -10   5   0    0.18    0.13
  -5 -10   0    0.02    0.07
 -10  -5   0    0.05    0.14
  -5  10   0    0.13    0.14
   5 -10   0    0.06    0.21
 -10   5   0    0.32    0.11
   5  10   0    0.19    0.20
  -5  10   0    0.40    0.12
   5  10   0   -0.12    0.14
   5 -10   0   -0.09    0.18
 -10   5   0   -0.04    0.13
   5 -10   0    0.10    0.14
 -10   5   0    0.00    0.20
 -10  -5   0    0.12    0.13
   5  10   0    0.05    0.17
   5 -10   0   -0.10    0.15
  10   5   0   -0.01    0.12
  10   5   0    0.26    0.18
   5 -10   0    0.11    0.13
  -5  10   0    0.12    0.06
   5  10   0   -0.13    0.13
 -10  -5   0    0.49    0.11
  10   5   0    0.04    0.11
 -10  -5   0   -0.03    0.07
 -10  -5   0    0.18    0.10
  -5  10   0    0.12    0.08
  -5  10   0    0.35    0.09
  -5 -10   0    0.23    0.13
  -5  10   0    0.09    0.10
  10   5   0    0.17    0.24
   5  10   0    0.05    0.25
 -10   5   0    0.18    0.15
 -10   5   0    0.09    0.10
 -10  -5   0    0.27    0.14
 -10   5   0   -0.11    0.09
  -5 -10   0    0.13    0.09
 -10  -6   0   40.22    2.62
  10   6   0   44.27    2.65
 -10  -6   0   49.61    2.65
  10  -6   0   42.93    2.68
 -10   6   0   43.86    2.63
  10   6   0   46.48    2.68
  10  -6   0   39.77    2.72
  -6  10   0   38.34    2.62
  -6 -10   0   43.66    2.64
 -10   6   0   47.89    2.64
 -10   6   0   42.00    2.72
   6  10   0   44.14    2.65
  -6 -10   0   43.77    2.63
   6 -10   0   39.96    2.73
  10   6   0   41.98    2.74
   6 -10   0   46.14    2.67
  10  -6   0   44.26    2.67
   6  10   0   40.64    2.72
 -10  -6   0   42.71    2.64
  -6  10   0   49.17    2.64
   6  10   0   44.79    2.70
 -10   6   0   47.60    2.64
   6  10   0   44.86    2.63
  -6  10   0   47.94    2.63
 -10   6   0   48.70    2.65
   6 -10   0   44.10    2.63
 -10   6   0   49.32    2.64
 -10   6   0   50.71    2.65
 -10   6   0   49.20    2.65
  -6  10   0   47.32    2.64
  10  -6   0   43.74    2.63
   6  10   0   46.35    2.63
   6 -10   0   44.41    2.68
 -10  -6   0   44.80    2.64
  10   6   0   40.54    2.77
  -6 -10   0   43.06    2.63
   6 -10   0   46.82    2.63
   6  10   0   36.90    2.75
 -10  -6   0   46.82    2.64
  10   6   0   42.51    2.63
  -6  10   0   37.98    2.68
   6 -10   0   47.63    2.64
  -6  10   0   43.65    2.65
  -6  10   0   42.41    2.63
 -10  -6   0   50.61    2.65
 -10   6   0   43.77    2.63
  -6  10   0   44.74    2.63
   6  10   0   40.37    2.77
  10  -6   0   42.30    2.64
 -10  -6   0   44.35    2.65
   6 -10   0   44.21    2.75
 -10   7   0    0.11    0.08
 -10  -7   0    0.17    0.10
 -10  -7   0    0.14    0.11
  10  -7   0    0.05    0.09
  -7  10   0    0.01    0.07
  10  -7   0    0.23    0.24
 -10   7   0    0.17    0.10
   7 -10   0    0.13    0.09
  -7 -10   0    0.00    0.08
  10   7   0   -0.06    0.07
  -7  10   0   -0.05    0.15
  -7 -10   0    0.14    0.06
 -10   7   0    0.09    0.14
   7  10   0   -0.03    0.12
 -10  -7   0   -0.02    0.11
  -7  10   0    0.01    0.10
  10  -7   0   -0.10    0.09
   7  10   0    0.15    0.19
   7  10   0    0.11    0.21
  -7  10   0    0.11    0.10
  10  -7   0   -0.14    0.12
   7 -10   0    0.01    0.18
 -10   7   0   -0.08    0.10
   7 -10   0    0.06    0.08
  -7 -10   0    0.02    0.06
   7 -10   0   -0.09    0.13
 -10   7   0   -0.04    0.14
 -10   7   0    0.11    0.10
 -10   7   0   -0.07    0.09
  10   7   0    0.16    0.12
   7  10   0    0.13    0.09
  -7  10   0    0.26    0.11
   7  10   0   -0.01    0.16
  10  -7   0   -0.15    0.11
   7 -10   0    0.17    0.10
   7 -10   0    0.14    0.17
   7  10   0    0.03    0.11
  10   7   0   -0.04    0.10
 -10   7   0    0.02    0.11
 -10  -7   0   -0.04    0.12
  10   7   0   -0.20    0.19
  -7  10   0    0.17    0.07
  -7 -10   0    0.26    0.11
  10   7   0   -0.03    0.13
 -10  -7   0    0.05    0.09
   7 -10   0    0.19    0.10
  10   7   0    0.18    0.12
 -10   7   0   -0.07    0.07
  -7  10   0    0.11    0.09
   8 -10   0   31.78    1.85
 -10   8   0   29.69    1.93
  10  -8   0   31.76    1.88
  -8 -10   0   30.73    1.85
  -8  10   0   28.90    1.86
 -10  -8   0   32.32    1.87
   8  10   0   35.77    1.88
  10   8   0   28.00    1.93
  -8 -10   0   31.66    1.86
   8 -10   0   31.10    1.86
 -10  -8   0   29.17    1.86
  -8  10   0   29.28    1.85
  -8  10   0   30.53    1.85
 -10   8   0   33.13    1.86
 -10   8   0   33.01    1.86
  -8  10   0   33.70    1.86
  10  -8   0   29.91    1.85
 -10   8   0   30.61    1.86
  -8  10   0   35.27    1.87
  -8 -10   0   32.95    1.85
  -8 -10   0   27.36    1.84
 -10   8   0   32.33    1.85
 -10   8   0   31.16    1.86
  10   8   0   32.72    1.86
   8  10   0   28.65    1.93
  10   8   0   33.13    1.87
  10   8   0   28.18    1.89
  10   8   0   31.62    1.85
 -10  -8   0   28.80    1.86
   8 -10   0   31.89    1.90
   8 -10   0   32.81    1.89
 -10   8   0   31.57    1.86
  10  -8   0   31.39    1.89
   8  10   0   29.96    1.90
 -10   8   0   29.81    1.85
   8  10   0   33.62    1.86
 -10   9   0    0.03    0.07
   9  10   0    0.02    0.08
   9 -10   0    0.01    0.06
 -10   9   0    0.03    0.07
 -10  -9   0    0.06    0.08
  -9  10   0    0.16    0.09
  10   9   0    0.06    0.06
 -10   9   0    0.04    0.08
   9  10   0    0.06    0.08
  10   9   0   -0.13    0.11
  10  -9   0   -0.08    0.06
  -9  10   0    0.07    0.07
   9  10   0    0.11    0.13
 -10   9   0   -0.03    0.07
  -9 -10   0    0.03    0.06
 -10   9   0   -0.02    0.07
  10   9   0    0.06    0.09
   9 -10   0    0.26    0.11
  -9  10   0    0.01    0.06
  10   9   0    0.11    0.10
  -9 -10   0    0.09    0.08
   9 -10   0    0.03    0.07
  -9  10   0    0.02    0.05
  -9  10   0    0.00    0.07
  10  -9   0   -0.03    0.07
  10  -9   0    0.11    0.06
 -10  -9   0    0.02    0.08
 -10 -10   0    7.28    0.44
 -10 -10   0    6.93    0.43
 -10  10   0    7.31    0.44
 -10  10   0    6.74    0.43
 -10  10   0    6.84    0.43
 -10  10   0    7.16    0.44
 -11   0   0   -0.02    0.09
 -11   0   0    0.12    0.10
 -11   0   0    0.11    0.10
   0 -11   0   -0.14    0.12
 -11   0   0   -0.02    0.10
   0  11   0   -0.14    0.29
 -11   0   0   -0.03    0.07
 -11   0   0    0.11    0.09
   0 -11   0   -0.28    0.23
 -11   0   0    0.11    0.09
 -11   0   0   -0.07    0.04
 -11   0   0   -0.15    0.11
 -11   0   0    0.08    0.10
 -11   0   0    0.06    0.11
 -11   0   0    0.01    0.10
   0 -11   0   -0.01    0.14
   0  11   0    0.10    0.08
   0 -11   0    0.01    0.16
   0 -11   0    0.05    0.07
   0 -11   0    0.09    0.09
 -11   0   0    0.07    0.32
   0  11   0   -0.03    0.08
   0 -11   0   -0.01    0.08
 -11   1   0   32.05    2.01
  -1  11   0   37.19    2.02
  -1 -11   0   34.72    2.02
  -1 -11   0   32.60    2.01
 -11   1   0   30.92    2.01
 -11   1   0   36.13    2.03
   1 -11   0   33.98    2.01
 -11   1   0   33.62    2.02
   1 -11   0   34.60    2.02
 -11  -1   0   35.42    2.04
 -11  -1   0   32.10    2.01
   1  11   0   34.99    2.02
 -11  -1   0   34.04    2.02
 -11  -1   0   34.57    2.03
   1 -11   0   34.40    2.01
   1 -11   0   31.25    2.10
  -1  11   0   31.29    2.01
 -11   1   0   34.03    2.01
 -11   1   0   34.37    2.02
 -11   1   0   32.78    2.02
 -11  -1   0   33.69    2.02
 -11   1   0   36.23    2.04
  11   1   0   32.55    2.04
   1 -11   0   34.46    2.06
 -11   1   0   37.53    2.02
   1 -11   0   37.20    2.07
 -11   1   0   34.18    2.10
  -1  11   0   31.80    2.01
 -11   1   0   33.53    2.02
 -11  -1   0   33.94    2.02
 -11   1   0   30.32    2.01
   1 -11   0   31.64    2.08
 -11  -1   0   33.36    2.02
 -11   1   0   35.13    2.02
   1  11   0   35.18    2.02
   1 -11   0   33.97    2.02
 -11  -1   0   35.22    2.03
 -11  -1   0   36.63    2.03
 -11   1   0   35.85    2.02
 -11   1   0   32.74    2.02
  -1 -11   0   30.94    2.07
 -11  -2   0    0.17    0.12
   2 -11   0   -0.19    0.15
 -11  -2   0    0.37    0.11
 -11  -2   0    0.47    0.12
 -11  -2   0    0.17    0.12
  -2  11   0    0.11    0.09
  11   2   0   -0.25    0.23
 -11   2   0    0.05    0.08
 -11  -2   0    0.25    0.10
 -11   2   0    0.26    0.08
   2  11   0    0.23    0.09
 -11   2   0    0.31    0.10
 -11   2   0    0.21    0.10
 -11  -2   0   -0.01    0.11
   2 -11   0    0.27    0.10
   2 -11   0   -0.26    0.17
 -11  -2   0    0.37    0.13
 -11   2   0    0.35    0.11
  11   2   0    0.18    0.15
 -11  -2   0    0.38    0.09
 -11   2   0    0.07    0.12
 -11   2   0    0.10    0.08
 -11   2   0    0.25    0.10
 -11   2   0    0.15    0.18
   2  11   0    0.32    0.16
   2 -11   0   -0.13    0.13
 -11   2   0    0.39    0.11
   2 -11   0   -0.29    0.15
  -2 -11   0    0.20    0.10
  -2 -11   0    0.16    0.18
   2 -11   0    0.04    0.08
 -11   2   0    0.10    0.10
  11   2   0   -0.07    0.08
   2 -11   0    0.17    0.17
   3 -11   0   74.00    4.39
 -11  -3   0   84.05    4.41
 -11   3   0   69.72    4.38
 -11   3   0   74.61    4.39
  -3  11   0   75.65    4.39
  -3  11   0   73.67    4.39
 -11   3   0   76.78    4.48
  11   3   0   74.17    4.41
 -11   3   0   73.08    4.39
 -11   3   0   80.16    4.40
   3  11   0   73.61    4.39
   3  11   0   67.60    4.45
 -11   3   0   74.99    4.39
  11   3   0   69.13    4.52
   3 -11   0   79.71    4.39
   3 -11   0   68.61    4.50
   3 -11   0   68.75    4.48
   3  11   0   77.49    4.39
  -3 -11   0   82.16    4.40
   3 -11   0   70.63    4.45
  -3 -11   0   72.56    4.38
 -11   3   0   63.60    4.38
 -11  -3   0   81.14    4.41
   3 -11   0   75.55    4.38
   3 -11   0   79.90    4.44
 -11  -3   0   79.93    4.40
 -11  -3   0   73.45    4.39
 -11  -3   0   71.34    4.39
 -11   3   0   79.07    4.39
  -3 -11   0   70.99    4.44
 -11  -3   0   78.41    4.40
  11   3   0   66.96    4.44
 -11   3   0   80.46    4.39
 -11   3   0   76.77    4.39
   3 -11   0   77.17    4.43
 -11   3   0   71.59    4.39
 -11  -3   0   72.91    4.39
  -3  11   0   66.71    4.38
 -11   4   0    0.12    0.08
  11   4   0    0.14    0.17
 -11   4   0    0.10    0.09
 -11   4   0    0.05    0.11
   4 -11   0   -0.05    0.17
  -4 -11   0   -0.02    0.07
 -11   4   0    0.12    0.11
  11   4   0   -0.17    0.10
 -11   4   0    0.34    0.12
 -11   4   0    0.06    0.08
  -4  11   0    0.16    0.09
  -4  11   0    0.49    0.13
 -11   4   0    0.10    0.19
  -4 -11   0    0.15    0.13
  11   4   0   -0.31    0.23
  -4  11   0    0.14    0.09
 -11  -4   0    0.13    0.12
   4 -11   0    0.16    0.09
   4 -11   0   -0.06    0.11
   4  11   0    0.27    0.09
   4 -11   0   -0.22    0.16
 -11  -4   0    0.29    0.12
   4  11   0    0.02    0.18
   4 -11   0   -0.25    0.19
 -11  -4   0    0.01    0.13
 -11  -4   0    0.13    0.10
  11   4   0    0.08    0.09
   4 -11   0    0.07    0.11
   4  11   0    0.08    0.09
   4  11   0   -0.12    0.18
 -11   4   0    0.16    0.10
 -11   4   0    0.23    0.09
   4 -11   0    0.07    0.17
 -11   4   0    0.17    0.10
 -11   5   0   34.17    1.90
   5 -11   0   31.64    1.89
 -11   5   0   30.35    1.89
   5 -11   0   32.71    1.94
  11   5   0   27.81    2.02
  11   5   0   33.42    1.91
  11   5   0   30.29    1.89
  -5  11   0   29.23    1.89
  -5  11   0   31.56    1.89
 -11   5   0   31.02    1.89
   5  11   0   37.08    1.90
   5 -11   0   34.39    1.89
 -11  -5   0   33.52    1.90
 -11   5   0   31.93    1.89
 -11  -5   0   34.55    1.91
 -11   5   0   32.99    1.90
 -11   5   0   34.07    1.90
   5 -11   0   34.78    1.91
  11   5   0   29.34    1.98
  -5  11   0   32.05    1.91
   5 -11   0   29.27    2.00
 -11   5   0   33.70    1.90
  -5  11   0   33.37    1.90
 -11   5   0   33.08    1.91
  -5 -11   0   27.79    1.94
   5  11   0   30.73    1.91
 -11   5   0   32.82    1.99
 -11  -5   0   32.48    1.90
  11  -5   0   28.53    1.90
 -11  -5   0   31.93    1.91
   5 -11   0   28.56    1.94
  -5 -11   0   32.25    1.90
   5  11   0   30.63    1.95
 -11  -5   0   32.87    1.90
  11   5   0   32.33    1.93
 -11  -5   0   31.95    1.91
   5  11   0   28.87    1.97
  -5  11   0   31.70    1.89
   6  11   0   -0.28    0.12
 -11   6   0   -0.15    0.12
 -11   6   0   -0.07    0.11
 -11   6   0   -0.13    0.09
 -11  -6   0    0.32    0.11
  11   6   0   -0.14    0.10
  -6  11   0    0.03    0.07
  -6  11   0    0.32    0.11
  -6  11   0    0.24    0.09
   6 -11   0    0.06    0.09
 -11  -6   0    0.26    0.11
   6 -11   0   -0.02    0.15
 -11   6   0    0.07    0.08
 -11  -6   0    0.15    0.10
  11   6   0   -0.10    0.16
   6  11   0    0.10    0.09
 -11  -6   0   -0.11    0.10
 -11   6   0    0.06    0.09
   6 -11   0    0.18    0.07
  -6 -11   0    0.05    0.06
   6  11   0   -0.05    0.10
 -11   6   0   -0.04    0.07
   6 -11   0    0.08    0.12
 -11   6   0    0.03    0.09
  11  -6   0   -0.10    0.08
   6 -11   0    0.23    0.09
   6 -11   0    0.14    0.16
 -11   6   0    0.14    0.09
  11   6   0    0.14    0.10
  11   6   0    0.09    0.12
  11   6   0    0.49    0.23
 -11  -6   0    0.24    0.10
  -6  11   0    0.18    0.09
 -11   6   0   -0.20    0.16
  -6 -11   0    0.29    0.10
   6 -11   0    0.06    0.13
 -11  -7   0   27.32    1.46
  -7  11   0   23.22    1.44
 -11   7   0   25.60    1.45
   7  11   0   26.47    1.45
  11   7   0   22.69    1.52
 -11   7   0   24.33    1.44
  11   7   0   24.50    1.46
  -7  11   0   24.74    1.44
 -11   7   0   24.62    1.45
 -11  -7   0   27.06    1.45
   7 -11   0   26.02    1.44
  11  -7   0   22.28    1.44
  11   7   0   23.97    1.49
 -11   7   0   25.60    1.45
 -11   7   0   26.18    1.45
   7 -11   0   20.54    1.48
   7  11   0   20.66    1.50
   7 -11   0   24.52    1.48
  -7 -11   0   24.43    1.45
  -7  11   0   27.29    1.46
  -7  11   0   26.40    1.45
  11  -7   0   21.49    1.45
 -11  -7   0   24.64    1.45
  -7 -11   0   21.67    1.44
 -11   7   0   21.22    1.44
 -11   7   0   24.66    1.45
  -7 -11   0   22.79    1.44
 -11  -7   0   24.66    1.46
 -11   7   0   25.40    1.46
  11   7   0   22.43    1.44
 -11   8   0    0.01    0.05
 -11   8   0   -0.08    0.08
  -8 -11   0    0.03    0.08
   8 -11   0   -0.04    0.08
 -11   8   0   -0.01    0.06
 -11   8   0   -0.07    0.07
  11  -8   0   -0.10    0.05
  -8  11   0    0.08    0.07
  -8  11   0    0.12    0.09
   8 -11   0   -0.02    0.08
 -11  -8   0   -0.13    0.07
 -11  -8   0   -0.03    0.07
  -8  11   0    0.02    0.04
  11   8   0    0.03    0.09
  -8  11   0    0.08    0.08
  11   8   0    0.06    0.08
 -11   8   0    0.06    0.07
   8 -11   0    0.03    0.08
 -11   8   0   -0.06    0.07
  -8 -11   0    0.03    0.04
  -9 -11   0    9.03    0.57
 -11   9   0    8.67    0.57
 -11   9   0   10.56    0.58
 -11   9   0    8.97    0.57
  -9  11   0    8.90    0.57
 -11  -9   0   10.24    0.57
  -9  11   0   10.17    0.57
  -9  11   0   10.48    0.57
 -11  -9   0    8.61    0.57
 -11   9   0    8.94    0.57
 -10 -11   0   -0.02    0.04
 -12   0   0   36.89    2.24
 -12   0   0   34.27    2.23
   0 -12   0   37.43    2.22
 -12   0   0   33.82    2.22
 -12   0   0   37.37    2.23
 -12   0   0   41.59    2.24
   0 -12   0   38.28    2.23
 -12   0   0   38.49    2.23
 -12   0   0   40.09    2.25
   0 -12   0   35.00    2.28
 -12   0   0   36.94    2.23
   0  12   0   41.29    2.23
 -12   0   0   37.30    2.23
 -12  -1   0    0.13    0.09
 -12   1   0    0.06    0.05
   1 -12   0    0.04    0.06
 -12   1   0    0.28    0.12
 -12   1   0    0.15    0.06
 -12  -1   0    0.25    0.09
   1 -12   0    0.16    0.16
 -12  -1   0    0.27    0.10
 -12  -1   0    0.27    0.11
 -12   1   0    0.04    0.14
 -12  -1   0    0.23    0.11
  -1  12   0    0.15    0.09
  -1 -12   0    0.20    0.09
   1 -12   0    0.11    0.11
 -12   1   0    0.29    0.10
 -12   1   0    0.17    0.08
 -12  -1   0    0.08    0.04
 -12   1   0    0.04    0.06
   1 -12   0   -0.27    0.19
 -12   1   0    0.28    0.10
  -1 -12   0    0.13    0.14
 -12  -1   0    0.06    0.11
   1  12   0    0.06    0.09
 -12  -1   0    0.32    0.10
 -12   1   0    0.25    0.10
   2 -12   0   27.54    2.02
  -2  12   0   32.45    1.93
 -12  -2   0   31.93    1.94
 -12   2   0   33.87    1.94
   2 -12   0   27.67    1.99
 -12   2   0   33.16    1.94
   2 -12   0   28.42    1.96
   2  12   0   33.16    1.94
 -12   2   0   35.28    1.94
  -2 -12   0   35.24    1.94
 -12  -2   0   34.01    1.94
 -12   2   0   34.19    1.94
 -12   2   0   29.04    1.93
 -12   2   0   29.04    2.00
 -12   2   0   30.40    1.93
 -12   2   0   31.95    1.93
 -12  -2   0   30.78    1.95
   2  12   0   35.51    1.94
 -12  -2   0   31.08    1.94
  -2 -12   0   27.71    1.98
   2 -12   0   37.13    1.93
   2 -12   0   33.04    1.93
   2 -12   0   29.83    1.97
 -12  -2   0   34.18    1.96
 -12   2   0   36.21    1.94
  -2  12   0   35.05    1.94
  -2 -12   0   35.20    1.93
   2 -12   0   30.38    1.94
 -12  -2   0   33.41    1.94
   2 -12   0   32.71    1.94
 -12   2   0   35.16    1.95
 -12  -2   0   36.56    1.94
 -12   3   0    0.24    0.11
   3 -12   0   -0.20    0.15
  12   3   0   -0.07    0.10
 -12  -3   0    0.19    0.12
 -12   3   0    0.05    0.18
  -3  12   0    0.24    0.10
   3 -12   0   -0.06    0.13
   3 -12   0   -0.04    0.08
 -12  -3   0    0.29    0.08
  -3  12   0    0.25    0.10
 -12   3   0    0.13    0.11
   3 -12   0   -0.15    0.10
 -12   3   0    0.04    0.08
 -12   3   0    0.07    0.09
 -12  -3   0   -0.02    0.09
 -12  -3   0   -0.02    0.09
  -3 -12   0    0.12    0.15
   3  12   0    0.12    0.08
   3 -12   0    0.26    0.09
 -12   3   0    0.25    0.07
 -12   3   0    0.11    0.07
 -12  -3   0    0.18    0.09
 -12   3   0    0.03    0.08
 -12  -3   0    0.22    0.12
 -12   3   0    0.02    0.08
   3 -12   0   -0.03    0.16
 -12   3   0    0.04    0.08
 -12   4   0   31.08    1.75
   4 -12   0   24.93    1.79
 -12   4   0   27.55    1.74
  -4  12   0   29.06    1.74
 -12   4   0   27.95    1.82
  -4 -12   0   31.33    1.75
 -12   4   0   29.60    1.74
  12   4   0   30.02    1.75
   4 -12   0   27.21    1.78
  -4  12   0   28.21    1.74
 -12  -4   0   30.88    1.75
   4 -12   0   30.00    1.75
   4 -12   0   28.86    1.74
 -12   4   0   33.44    1.75
 -12  -4   0   30.53    1.75
 -12   4   0   29.41    1.74
  -4  12   0   33.22    1.76
 -12  -4   0   29.15    1.76
  -4 -12   0   28.44    1.74
  -4 -12   0   25.28    1.78
 -12   4   0   27.19    1.74
  -4  12   0   29.43    1.74
 -12   4   0   28.21    1.74
 -12  -4   0   29.11    1.75
   4 -12   0   28.18    1.77
 -12  -4   0   29.60    1.75
  12   4   0   27.48    1.76
 -12  -4   0   30.30    1.75
 -12   4   0   30.23    1.74
   4  12   0   32.47    1.75
  -5  12   0    0.09    0.04
  12   5   0   -0.14    0.09
 -12   5   0    0.05    0.06
  -5 -12   0    0.06    0.06
 -12   5   0    0.06    0.07
 -12   5   0    0.07    0.06
   5 -12   0   -0.15    0.15
  12   5   0   -0.19    0.10
 -12   5   0   -0.13    0.07
 -12  -5   0    0.03    0.10
 -12  -5   0    0.03    0.09
 -12  -5   0    0.12    0.09
   5 -12   0    0.03    0.09
   5 -12   0   -0.03    0.07
 -12  -5   0   -0.17    0.08
 -12   5   0   -0.02    0.07
 -12  -5   0   -0.01    0.08
 -12   5   0   -0.05    0.08
  -5 -12   0    0.04    0.08
  -5  12   0   -0.02    0.08
 -12   5   0   -0.14    0.08
  12   5   0    0.01    0.09
 -12  -5   0    0.10    0.10
   5 -12   0    0.18    0.08
   5  12   0    0.03    0.05
  -5  12   0    0.11    0.08
  12   5   0    0.01    0.12
   5  12   0   -0.23    0.13
 -12   5   0    0.00    0.13
   5 -12   0   -0.21    0.13
 -12   5   0    0.04    0.11
 -12  -6   0   23.16    1.31
 -12   6   0   21.42    1.31
  12   6   0   22.69    1.31
  -6  12   0   22.52    1.30
 -12   6   0   23.06    1.31
 -12   6   0   21.07    1.31
 -12   6   0   22.64    1.30
   6 -12   0   21.16    1.33
 -12   6   0   23.12    1.30
  -6 -12   0   22.77    1.30
 -12  -6   0   22.40    1.31
  12   6   0   23.68    1.30
 -12   6   0   18.22    1.29
   6 -12   0   19.90    1.34
   6 -12   0   23.73    1.31
  -6 -12   0   20.85    1.30
 -12   6   0   20.53    1.30
 -12  -6   0   22.10    1.31
  -6 -12   0   20.62    1.30
  -6  12   0   20.90    1.29
  -6  12   0   22.36    1.31
  12   7   0    0.10    0.08
  -7 -12   0    0.14    0.08
 -12  -7   0    0.02    0.06
 -12   7   0    0.06    0.07
  -7  12   0    0.05    0.06
 -12   7   0    0.16    0.06
 -12   7   0   -0.03    0.06
 -12   7   0    0.07    0.05
  -7  12   0    0.09    0.06
 -12  -7   0   -0.05    0.08
 -12  -7   0    0.15    0.08
 -12   7   0   -0.01    0.07
  -8  12   0    9.62    0.64
 -12   8   0   12.23    0.65
 -12   8   0   10.00    0.65
 -12   8   0   10.53    0.65
  -8 -12   0   11.78    0.65
 -12  -8   0   12.18    0.65
 -12   8   0    9.90    0.65
 -12  -8   0   11.19    0.65
  -8  12   0   10.09    0.65
 -13   0   0    0.20    0.08
   0 -13   0    0.04    0.05
 -13   0   0    0.07    0.07
 -13   0   0    0.31    0.08
   0 -13   0    0.10    0.11
   0  13   0    0.02    0.05
 -13   0   0    0.19    0.09
 -13  -1   0   25.93    1.48
   1 -13   0   20.82    1.50
 -13  -1   0   27.06    1.47
 -13   1   0   26.74    1.47
 -13  -1   0   24.36    1.46
 -13   1   0   21.07    1.45
 -13   1   0   24.99    1.47
 -13  -1   0   22.30    1.46
 -13  -1   0   26.85    1.47
 -13   1   0   26.54    1.46
 -13   1   0   21.59    1.45
  -1 -13   0   26.06    1.47
  -1  13   0   26.95    1.47
 -13   1   0   23.43    1.46
 -13   1   0   23.49    1.46
   1 -13   0   21.82    1.46
   1  13   0   27.28    1.47
 -13  -1   0   25.24    1.46
 -13  -2   0    0.17    0.08
   2 -13   0    0.16    0.13
 -13  -2   0    0.09    0.07
 -13   2   0    0.15    0.08
 -13   2   0    0.11    0.05
 -13  -2   0    0.22    0.10
 -13   2   0    0.17    0.08
  -2  13   0    0.25    0.08
  -2 -13   0   -0.05    0.10
 -13   2   0    0.14    0.07
 -13   2   0    0.20    0.06
  -2 -13   0    0.17    0.07
   2  13   0    0.22    0.08
 -13   2   0    0.04    0.08
  -2  13   0    0.10    0.06
 -13   3   0   20.45    1.18
 -13   3   0   21.52    1.19
 -13   3   0   20.11    1.18
  -3  13   0   18.82    1.17
  -3 -13   0   21.19    1.18
  -3  13   0   18.63    1.19
  -3 -13   0   20.42    1.18
 -13   3   0   20.74    1.18
 -13  -3   0   18.41    1.19
 -13   3   0   20.03    1.18
  -3  13   0   18.91    1.18
 -13  -3   0   19.84    1.18
 -13   3   0   20.59    1.18
 -13  -3   0   21.39    1.19
 -13  -3   0   20.60    1.18
   3 -13   0   16.80    1.23
 -13   3   0   18.31    1.18
 -13  -3   0   18.98    1.19
 -13   4   0    0.07    0.06
  -4 -13   0    0.03    0.04
 -13   4   0    0.01    0.05
  -4 -13   0    0.14    0.08
   4 -13   0   -0.05    0.10
 -13  -4   0    0.10    0.08
 -13  -4   0   -0.13    0.08
 -13   4   0    0.00    0.06
 -13   4   0    0.00    0.05
   4  13   0    0.12    0.05
 -13   4   0   -0.08    0.06
 -13  -4   0   -0.01    0.07
 -13   4   0   -0.04    0.05
 -13   4   0   -0.01    0.05
 -13   5   0   12.44    0.78
 -13  -5   0   12.47    0.78
 -13   5   0   13.98    0.78
 -13   5   0   12.55    0.78
 -13   5   0   11.93    0.78
  -5 -13   0   14.36    0.78
 -13  -5   0   13.82    0.79
  -5 -13   0   12.51    0.77
 -13  -5   0   12.28    0.78
 -13   5   0   13.29    0.78
 -13   6   0   -0.02    0.04
 -13   6   0   -0.03    0.06
 -13   6   0    0.00    0.04
  -6  13   0    0.13    0.05
 -13   6   0   -0.01    0.05
 -13  -6   0   -0.04    0.05
  -6 -13   0    0.14    0.06
 -13  -6   0    0.04    0.05
 -13   6   0    0.06    0.05
 -13  -6   0    0.10    0.07
 -13   7   0    6.06    0.36
 -13   7   0    4.96    0.35
 -13   7   0    5.84    0.36
  -7  13   0    5.98    0.36
 -13  -7   0    6.53    0.36
   0  14   0   17.72    1.10
   0  14   0   19.97    1.11
 -14   0   0   17.96    1.10
 -14   0   0   18.46    1.10
   1  14   0    0.01    0.05
 -14  -1   0    0.16    0.07
 -14   1   0    0.10    0.05
 -14  -1   0    0.01    0.04
 -14  -1   0    0.03    0.06
  -1  14   0    0.04    0.06
  -2  14   0   17.93    1.11
 -14  -2   0   17.67    1.11
 -14  -2   0   20.71    1.11
 -14  -2   0   18.33    1.11
 -14  -3   0    0.00    0.05
  -3  14   0    0.04    0.05
 -14  -3   0    0.07    0.06
 -14  -4   0   10.04    0.62
  -4  14   0   10.07    0.62
 -14  -4   0   10.66    0.62
  -5  14   0    0.05    0.04
   0   0  -1    0.01    0.01
   0   0   1    0.00    0.02
   0   0  -1    0.01    0.02
   0   0  -1    0.00    0.01
   0   0   1    0.07    0.02
   0   0  -1    0.01    0.01
   0   0  -1    0.01    0.02
   0   0   1    0.06    0.02
   0   0  -1    0.02    0.02
   0   0  -1    0.02    0.01
   0   0   1    0.08    0.02
   0  -1   1  671.41   39.10
   0  -1  -1  648.98   39.43
   0   1   1  638.67   39.09
   1   0   1  669.89   38.80
   0   1  -1  683.80   39.49
  -1   1  -1    0.09    0.04
  -1  -1  -1    0.02    0.03
   1   1  -1   -0.03    0.05
  -1   1   1   -0.02    0.03
  -1  -1   1   -0.06    0.04
   1   1   1    0.02    0.02
  -1   1  -1    0.00    0.04
  -1  -1   1   -0.02    0.03
  -1   1   1   -0.01    0.04
  -1  -1   1    0.02    0.03
  -1  -1   1    0.08    0.04
  -1   1   1   -0.05    0.04
   1  -1  -1   -0.02    0.02
   1  -1  -1    0.01    0.02
  -1   1  -1   -0.03    0.03
  -1   1  -1   -0.01    0.02
  -1   1  -1    0.06    0.04
  -1  -1  -1    0.05    0.04
  -1   1   1   -0.01    0.05
   1  -1   1    0.08    0.04
   1  -1  -1    0.08    0.06
  -1  -1  -1    0.04    0.05
  -1  -1   1    0.04    0.03
  -1   1  -1    0.02    0.04
  -1  -1  -1    0.03    0.03
  -1   1  -1   -0.02    0.02
   1   1  -1    0.02    0.04
  -1   1  -1    0.05    0.05
   1   1  -1    0.04    0.04
  -1  -1   1    0.05    0.05
  -1  -1  -1   -0.04    0.05
   1   1  -1   -0.03    0.02
  -1  -1   1    0.09    0.06
   1   1   1   -0.01    0.04
   1   1  -1    0.08    0.04
   1   1   1    0.18    0.07
   1  -1   1    0.12    0.05
   1  -1  -1    0.00    0.03
   1  -1  -1    0.09    0.05
  -1  -1  -1    0.01    0.02
   1  -1   1    0.08    0.03
   1  -1  -1    0.01    0.05
   0  -2   1   -0.01    0.06
   0   2  -1   -0.04    0.06
   0   2  -1    0.06    0.05
   0   2  -1    0.01    0.04
   0   2   1    0.05    0.06
  -2   0   1    0.03    0.05
   0   2  -1   -0.04    0.06
   0   2   1   -0.01    0.08
   0   2   1    0.09    0.09
   0  -2  -1    0.04    0.08
  -2   0   1    0.15    0.06
   2   0  -1    0.03    0.04
  -2   0  -1   -0.03    0.05
   0  -2  -1   -0.03    0.05
   2   0  -1    0.00    0.04
   2   0   1    0.15    0.06
  -2   0   1    0.04    0.05
   2   0  -1    0.00    0.04
   0  -2  -1    0.03    0.09
  -2   0  -1   -0.05    0.05
  -2   0  -1    0.01    0.05
   0   2   1    0.00    0.08
   0   2  -1    0.02    0.06
   0  -2   1    0.05    0.05
   0   2  -1   -0.03    0.06
   0  -2   1    0.05    0.08
   2   0  -1   -0.03    0.04
   0   2  -1    0.00    0.07
   0   2   1   -0.01    0.08
   2   0  -1   -0.04    0.04
   0  -2   1    0.14    0.07
  -2   0   1    0.00    0.05
   0   2  -1    0.00    0.06
  -2   0   1    0.05    0.04
  -2   0  -1   -0.06    0.05
  -2   0   1   -0.05    0.05
   0  -2  -1    0.04    0.06
   0  -2   1    0.10    0.07
   2   0   1    0.00    0.04
   2  -1  -1  339.06   19.92
   1   2  -1  320.93   19.94
  -1  -2  -1  344.41   19.94
   1  -2  -1  350.04   19.92
   1   2   1  329.20   19.35
  -1   2  -1  341.60   19.93
   2  -2   1    0.00    0.07
   2  -2   1   -0.03    0.05
  -2  -2  -1    0.02    0.07
  -2  -2   1    0.09    0.08
   2  -2  -1   -0.06    0.07
   2  -2  -1    0.02    0.09
  -2  -2  -1   -0.02    0.07
   2   2  -1   -0.01    0.05
  -2   2  -1    0.10    0.05
  -2   2   1    0.01    0.08
   2  -2  -1   -0.01    0.04
   2  -2   1   -0.12    0.07
   2   2   1    0.00    0.08
  -2  -2  -1   -0.05    0.07
  -2   2  -1   -0.03    0.08
  -2  -2  -1    0.01    0.06
   2  -2  -1   -0.05    0.04
  -2   2   1    0.07    0.09
   2  -2  -1    0.09    0.08
   2   2  -1    0.05    0.04
   2  -2   1    0.02    0.04
  -2   2  -1   -0.04    0.07
   2   2  -1    0.00    0.04
  -2  -2  -1    0.07    0.06
  -2  -2  -1   -0.03    0.07
   2  -2   1   -0.02    0.07
   2   2   1    0.02    0.07
  -2  -2   1   -0.12    0.09
  -2   2  -1    0.07    0.08
  -2  -2   1    0.08    0.06
   2   2  -1   -0.01    0.06
  -2  -2   1    0.07    0.07
  -2  -2   1   -0.10    0.06
  -2   2   1   -0.05    0.06
  -2   2   1    0.05    0.10
  -2  -2   1   -0.01    0.03
  -2   2  -1    0.05    0.07
  -2   2   1    0.06    0.04
   2   2   1    0.00    0.04
   2   2   1    0.03    0.05
   2   2   1   -0.02    0.08
  -2   2  -1   -0.03    0.05
  -2   2   1   -0.12    0.07
  -2   2   1    0.00    0.07
  -2  -2   1    0.01    0.08
   2   2  -1    0.04    0.06
  -2  -2   1    0.02    0.04
   2   2   1    0.05    0.06
   2   2  -1   -0.03    0.07
   2   2  -1    0.00    0.04
   2  -2  -1   -0.02    0.04
   2  -2   1    0.03    0.04
   2  -2  -1    0.02    0.10
   2  -2   1    0.00    0.10
   0  -3  -1   23.64    1.47
   0   3  -1   24.77    1.48
  -3   0  -1   24.51    1.50
   3   0   1   25.56    1.51
   0  -3   1   24.46    1.52
   3   0  -1   26.29    1.52
  -3   0  -1   23.77    1.49
   0   3   1   25.92    1.54
   0  -3   1   24.00    1.50
   0   3   1   28.76    1.54
  -3   0   1   23.17    1.51
   3   0  -1   24.83    1.50
  -3   0  -1   23.65    1.50
   0  -3   1   24.69    1.51
   0   3  -1   23.43    1.49
   0  -3  -1   23.30    1.47
  -3   0   1   25.62    1.52
  -3   0   1   24.79    1.51
   3   0  -1   26.72    1.48
   0   3   1   25.77    1.62
   0   3   1   25.07    1.53
  -3   0   1   24.22    1.52
   0  -3   1   24.84    1.60
   0  -3  -1   24.73    1.49
   0  -3   1   24.90    1.52
   0  -3  -1   26.72    1.60
   3   0  -1   24.88    1.52
   0  -3   1   24.76    1.56
   0  -3  -1   26.11    1.50
   0   3  -1   24.75    1.50
   0  -3  -1   24.49    1.53
   0   3  -1   24.30    1.48
   0  -3   1   25.02    1.50
   0  -3  -1   24.48    1.50
   0   3   1   24.60    1.51
   0  -3   1   25.31    1.55
   0   3  -1   25.22    1.52
   0   3  -1   24.99    1.50
   0   3   1   24.66    1.51
   3   0  -1   24.07    1.47
  -3   0  -1   24.99    1.50
   0  -3  -1   23.52    1.48
   0   3  -1   23.60    1.58
   0  -3   1   25.75    1.53
   0   3   1   23.42    1.50
   1   3  -1   79.36    5.12
   1  -3   1   88.01    5.18
   1   3  -1   89.83    5.09
   1   3  -1   82.21    5.08
   1  -3   1   84.84    5.12
   3  -1  -1   91.00    5.10
  -1  -3  -1   84.72    5.08
  -3   1  -1   83.90    5.07
  -3   1  -1   86.42    5.07
   1  -3   1   86.24    5.08
   1   3  -1   85.27    5.05
  -1   3   1   90.11    5.09
   3  -1  -1   86.54    5.06
  -3  -1   1   82.11    5.06
  -1   3   1   81.75    5.19
   1  -3   1   81.78    5.05
   3   1   1   86.57    5.06
   3  -1  -1   84.25    5.05
  -1   3   1   86.75    5.06
   1   3  -1   87.80    5.09
  -1  -3  -1   87.57    5.15
  -3   1  -1   84.83    5.08
   3   1   1   85.09    5.04
  -1   3   1   85.13    5.08
  -1  -3  -1   89.97    5.06
  -1  -3  -1   84.20    5.05
   1   3  -1   87.72    5.06
   1  -3   1   89.35    5.09
   3   1   1   82.97    5.09
   1   3  -1   85.47    5.07
   1  -3   1   86.83    5.05
   1   3  -1   90.58    5.11
   1  -3   1   86.53    5.06
  -1  -3  -1   87.49    5.10
  -3  -1   1   86.45    5.08
   3  -1  -1   91.50    5.05
  -1  -3  -1   85.97    5.06
   3   1   1   84.42    5.08
  -3   1  -1   80.96    5.09
  -3  -1   1   85.67    5.06
   3  -1  -1   79.24    5.13
   1  -3   1   86.06    5.06
   1  -3   1   82.36    5.07
  -1   3   1   81.76    5.08
   3   1   1   89.96    5.09
  -3  -1   1   78.91    5.06
  -3  -1   1   81.98    5.08
  -3  -1   1   89.88    5.09
   3   1   1   86.63    5.06
  -1   3   1   88.55    5.08
  -1   3   1   88.69    5.07
  -1  -3  -1   87.50    5.08
   3  -1   1   91.16    5.08
   1  -3  -1   84.81    5.18
  -1   3  -1   85.47    5.06
  -3   1   1   83.59    5.08
   1  -3  -1   85.96    5.07
   3   1  -1   88.05    5.09
  -1   3  -1   84.63    5.07
   1   3   1   87.92    5.10
  -1  -3   1   88.08    5.07
  -1  -3   1   89.93    5.11
   1   3   1   83.95    5.06
   3  -1   1   86.04    5.15
   3   1  -1   83.42    5.04
  -1  -3   1   83.41    5.06
   1   3   1   86.60    5.06
  -3  -1  -1   82.11    5.07
   3   1  -1   89.67    5.08
   1  -3  -1   85.71    5.07
  -1  -3   1   89.93    5.06
  -1  -3   1   85.24    5.12
  -1  -3   1   86.41    5.09
  -3  -1  -1   88.17    5.09
  -1   3  -1   91.33    5.09
  -3   1   1   82.89    5.08
   1   3   1   92.03    5.09
  -1   3  -1   84.41    5.07
  -1  -3   1   86.98    5.09
   3   1  -1   84.38    5.04
  -3  -1  -1   77.40    5.07
  -1   3  -1   85.91    5.08
   3   1  -1   83.62    5.03
   1  -3  -1   88.79    5.08
  -3   1   1   87.99    5.08
  -3  -1  -1   81.20    5.06
   1   3   1   84.50    5.09
  -3   1   1   76.83    5.08
   1   3   1   83.22    5.05
   1  -3  -1   84.46    5.07
   3   1  -1   86.82    5.06
  -1   3  -1   91.19    5.06
   3   1  -1   88.69    5.03
  -1   3  -1   75.46    5.17
   3   1  -1   87.22    5.04
  -1  -3   1   85.91    5.11
   1   3   1   81.33    5.14
   3   2   1  214.99   13.25
   3   2   1  231.66   13.29
   2  -3   1  229.86   13.29
   2   3  -1  223.58   13.16
   2   3  -1  222.92   13.19
  -3  -2   1  224.36   13.27
   3   2   1  232.43   13.28
   3  -2  -1  227.85   13.17
   3   2   1  229.76   13.25
  -2   3   1  207.04   13.42
   2   3  -1  220.70   13.15
   3  -2  -1  225.72   13.16
   2   3  -1  234.16   13.19
   3  -2  -1  222.50   13.13
   2   3  -1  234.53   13.21
   3  -2  -1  205.75   13.26
  -2  -3  -1  238.29   13.16
  -3  -2   1  224.56   13.25
   2  -3   1  220.26   13.25
  -3  -2   1  229.12   13.31
  -2   3   1  223.21   13.29
  -2  -3  -1  217.09   13.13
  -2   3   1  236.28   13.30
   2  -3   1  223.83   13.41
  -2  -3  -1  225.69   13.17
  -2  -3  -1  225.68   13.14
   2  -3   1  223.04   13.34
  -3   2  -1  224.37   13.17
  -2   3   1  222.19   13.27
  -2  -3  -1  217.94   13.19
  -2   3   1  217.01   13.30
  -2  -3  -1  226.16   13.19
   3  -2  -1  213.37   13.14
   3   2   1  215.34   13.30
   2  -3   1  218.79   13.28
   3   2   1  216.24   13.30
   2  -3   1  229.17   13.26
  -3   2  -1  215.35   13.18
   2   3  -1  227.16   13.20
  -3  -2   1  234.26   13.30
  -2   3   1  226.60   13.29
   2   3  -1  227.62   13.16
  -2   3   1  221.73   13.26
   3   2   1  229.69   13.32
  -2   3   1  239.71   13.29
   2   3  -1  210.34   13.19
   2  -3   1  218.54   13.26
  -3  -2   1  234.37   13.27
  -2  -3  -1  228.98   13.13
  -3   2  -1  209.67   13.19
   3  -2  -1  227.48   13.14
  -3  -2   1  219.39   13.29
  -2  -3  -1  222.68   13.23
   2  -3  -1  223.49   13.16
   2   3   1  222.88   13.26
  -2  -3   1  230.02   13.32
  -2   3  -1  216.49   13.20
   3  -2   1  232.47   13.28
   3   2  -1  236.38   13.19
   3  -2   1  226.02   13.26
   2   3   1  217.63   13.34
  -2  -3   1  232.00   13.29
  -2   3  -1  221.00   13.15
   3   2  -1  234.21   13.19
   2   3   1  232.12   13.30
   2   3   1  231.48   13.30
  -3   2   1  225.84   13.29
  -3  -2  -1  214.04   13.15
   3  -2   1  235.30   13.26
  -3  -2  -1  204.68   13.18
   2  -3  -1  227.44   13.16
   3   2  -1  225.14   13.16
   3   2  -1  215.77   13.13
   3  -2   1  234.75   13.29
  -2   3  -1  220.20   13.18
  -2  -3   1  233.60   13.33
  -3   2   1  211.90   13.40
  -3   2   1  226.13   13.30
  -3  -2  -1  232.40   13.17
  -3  -2  -1  225.21   13.19
   3  -2   1  222.06   13.28
   2   3   1  220.35   13.26
   2   3   1  230.99   13.32
  -2   3  -1  227.43   13.18
   3   2  -1  214.79   13.15
  -2   3  -1  233.44   13.16
   2   3   1  224.81   13.31
  -2   3  -1  225.70   13.18
  -3   2   1  218.64   13.30
  -2  -3   1  231.22   13.26
  -3  -2  -1  228.34   13.14
   3  -2   1  219.03   13.39
   2  -3  -1  223.76   13.30
  -2  -3   1  223.84   13.31
   2  -3  -1  226.48   13.17
  -2   3  -1  224.99   13.16
  -2  -3   1  233.94   13.28
   3  -2   1  248.93   13.27
  -2   3  -1  228.16   13.14
   2   3   1  224.16   13.27
  -3   2   1  210.05   13.30
  -3  -2  -1  230.82   13.17
   3  -2   1  223.61   13.24
   3   2  -1  233.40   13.14
   3  -3  -1    0.05    0.05
   3   3   1    0.13    0.06
  -3  -3   1    0.00    0.03
  -3   3  -1    0.06    0.10
   3   3  -1   -0.07    0.11
   3  -3  -1   -0.08    0.08
   3  -3   1    0.13    0.16
  -3   3   1   -0.05    0.06
   3  -3   1    0.06    0.06
  -3  -3  -1    0.03    0.06
  -3   3  -1   -0.07    0.08
  -3  -3  -1    0.01    0.08
  -3  -3   1    0.00    0.07
   3   3   1    0.02    0.09
  -3  -3   1    0.08    0.06
   3  -3   1   -0.04    0.07
   3   3   1    0.14    0.08
   3   3  -1   -0.03    0.08
   3  -3  -1   -0.04    0.09
   3   3  -1   -0.07    0.06
  -3  -3  -1    0.02    0.07
  -3  -3   1    0.05    0.08
  -3  -3   1    0.15    0.10
  -3   3  -1   -0.04    0.08
  -3   3   1   -0.02    0.19
   3  -3  -1   -0.18    0.12
  -3   3   1    0.03    0.08
  -3  -3  -1   -0.04    0.08
   3   3   1    0.26    0.07
   3  -3   1    0.13    0.09
  -3   3  -1   -0.11    0.09
  -3  -3  -1    0.03    0.08
  -3   3   1    0.02    0.08
   3   3   1   -0.08    0.11
   3   3   1    0.12    0.09
  -3   3   1    0.09    0.10
  -3   3  -1   -0.01    0.07
  -3   3   1    0.11    0.08
   3   3   1    0.03    0.11
   3   3  -1   -0.05    0.07
   3   3  -1    0.10    0.07
   3  -3  -1    0.12    0.06
   3   3  -1    0.09    0.10
   3  -3   1   -0.03    0.07
  -3  -3  -1    0.05    0.04
  -3  -3  -1    0.04    0.08
  -3  -3   1   -0.08    0.07
   3  -3   1    0.05    0.05
   3  -3  -1    0.06    0.06
   3   3  -1   -0.09    0.10
   3  -3   1    0.04    0.04
   3   3   1    0.01    0.07
  -3  -3   1   -0.01    0.08
  -3   3  -1    0.02    0.07
  -3  -3   1    0.00    0.05
   0   4  -1   -0.11    0.11
   0  -4  -1    0.01    0.07
   0  -4   1    0.03    0.06
   4   0  -1    0.08    0.08
  -4   0   1    0.10    0.09
   0  -4  -1    0.01    0.05
   0  -4   1    0.01    0.07
   0  -4  -1   -0.12    0.09
   4   0   1    0.03    0.06
   0   4   1   -0.01    0.09
   0  -4  -1   -0.05    0.08
   0  -4  -1    0.29    0.09
   0  -4  -1    0.14    0.11
   0   4  -1   -0.02    0.06
   0   4   1   -0.11    0.08
   4   0  -1   -0.07    0.05
   4   0  -1    0.07    0.08
   0   4   1    0.10    0.10
  -4   0  -1   -0.01    0.08
  -4   0   1   -0.02    0.07
   4   0  -1    0.00    0.06
   0   4   1   -0.03    0.09
   0   4   1    0.01    0.08
   0  -4   1    0.49    0.15
   0   4  -1    0.04    0.07
   4   0   1    0.01    0.08
   0  -4   1    0.12    0.08
   0   4  -1    0.02    0.09
   0   4  -1   -0.05    0.10
   0  -4   1    0.02    0.10
   0   4  -1   -0.03    0.11
   0  -4   1    0.05    0.08
   0   4  -1    0.02    0.09
   0   4  -1   -0.06    0.06
   4   0   1    0.06    0.09
   0  -4   1   -0.06    0.09
  -4   0  -1   -0.02    0.08
   0  -4   1    0.09    0.10
  -4   0  -1    0.04    0.07
   0  -4  -1    0.08    0.09
   0   4  -1   -0.09    0.08
   0   4   1   -0.06    0.14
  -4   0  -1   -0.02    0.08
   0  -4  -1   -0.01    0.07
  -4   0   1   -0.02    0.07
   1  -4   1   60.89    3.71
  -1   4   1   63.87    3.70
   1   4  -1   65.67    3.68
   4  -1  -1   58.51    3.63
   4   1   1   60.22    3.67
  -1  -4  -1   66.49    3.77
  -1  -4  -1   57.67    3.62
  -1  -4  -1   62.09    3.64
   1  -4   1   63.66    3.69
   4   1   1   61.41    3.67
  -4   1  -1   58.20    3.66
  -4   1  -1   59.39    3.67
  -1   4   1   62.36    3.67
   4   1   1   62.51    3.64
   4   1   1   62.48    3.71
   1  -4   1   59.02    3.65
   1   4  -1   60.65    3.75
   1   4  -1   63.11    3.67
   1   4  -1   58.77    3.64
  -1   4   1   62.82    3.70
   1  -4   1   59.09    3.65
   1  -4   1   62.79    3.82
   1  -4   1   60.46    3.75
  -1  -4  -1   63.09    3.67
   4  -1  -1   60.65    3.73
  -1  -4  -1   59.51    3.62
  -1  -4  -1   61.80    3.63
  -4  -1   1   63.10    3.70
   4  -1  -1   58.58    3.63
  -4  -1   1   61.94    3.68
  -1  -4  -1   59.04    3.69
  -4  -1   1   63.13    3.69
  -4   1  -1   59.66    3.65
  -1   4   1   61.36    3.66
   4   1   1   61.42    3.70
   1   4  -1   62.77    3.68
  -4  -1   1   61.25    3.69
  -4  -1   1   60.84    3.66
   1  -4   1   61.08    3.69
   1  -4   1   61.28    3.66
   1   4  -1   60.30    3.63
  -1   4   1   61.78    3.70
  -4   1  -1   62.97    3.66
   4  -1  -1   62.86    3.68
   4  -1  -1   57.61    3.62
  -1  -4  -1   61.70    3.66
  -1   4   1   60.47    3.84
   1   4  -1   61.38    3.70
   4  -1  -1   64.15    3.63
   1  -4   1   59.74    3.68
   1   4  -1   59.91    3.64
   4   1  -1   63.47    3.61
  -1  -4   1   60.27    3.65
  -1   4  -1   57.75    3.80
   1   4   1   59.91    3.66
   4   1  -1   61.35    3.63
  -4  -1  -1   64.32    3.66
  -4   1   1   60.24    3.68
  -1   4  -1   59.27    3.62
   1  -4  -1   64.41    3.81
   1  -4  -1   61.79    3.66
   1  -4  -1   61.65    3.65
  -1   4  -1   59.64    3.63
   4   1  -1   63.69    3.62
  -1   4  -1   61.25    3.65
   1   4   1   61.05    3.71
  -1  -4   1   65.63    3.77
  -1   4  -1   62.43    3.66
   4   1  -1   62.93    3.60
   1  -4  -1   59.01    3.62
  -1  -4   1   61.38    3.66
   4   1  -1   63.03    3.62
  -4   1   1   59.32    3.69
  -1   4  -1   60.39    3.64
   1  -4  -1   61.79    3.65
   1  -4  -1   60.22    3.71
  -1  -4   1   60.20    3.66
  -1  -4   1   63.48    3.70
  -1  -4   1   61.63    3.74
  -4  -1  -1   58.88    3.64
  -4   1   1   58.87    3.68
  -4  -1  -1   60.80    3.66
  -1   4  -1   62.26    3.65
   1   4   1   61.37    3.70
  -1  -4   1   65.00    3.69
   1  -4  -1   58.56    3.62
   1   4   1   61.56    3.67
   4  -1   1   63.87    3.78
   1   4   1   62.81    3.71
   1   4   1   61.48    3.67
  -1   4  -1   64.05    3.68
  -4   1   1   64.07    3.69
   4   1  -1   58.20    3.60
  -4  -1  -1   59.65    3.67
   1   4   1   60.37    3.79
   4  -1   1   63.57    3.69
   4  -1   1   62.26    3.68
  -1  -4   1   61.75    3.72
   1  -4  -1   60.45    3.62
   1  -4  -1   62.61    3.66
   1   4   1   58.27    3.65
   4   1  -1   61.35    3.67
   4   1  -1   61.56    3.65
   2   4  -1   21.96    1.35
   4  -2  -1   20.74    1.28
   4   2   1   20.27    1.31
   4  -2  -1   20.18    1.42
  -2  -4  -1   21.93    1.32
   4   2   1   20.24    1.32
  -4   2  -1   20.93    1.32
   2  -4   1   20.01    1.31
   4  -2  -1   19.54    1.26
   2   4  -1   21.81    1.33
  -2  -4  -1   21.75    1.34
  -2  -4  -1   21.47    1.26
   2   4  -1   19.98    1.33
  -4   2  -1   19.54    1.31
  -2   4   1   21.07    1.33
   2  -4   1   20.48    1.46
   4  -2  -1   21.03    1.24
   4  -2  -1   21.23    1.26
   2  -4   1   21.45    1.33
  -2   4   1   20.73    1.32
   2   4  -1   21.16    1.34
  -2  -4  -1   19.98    1.26
  -2   4   1   21.26    1.28
  -4  -2   1   21.33    1.27
  -2  -4  -1   21.31    1.33
   2  -4   1   20.22    1.27
  -4  -2   1   18.79    1.29
  -4  -2   1   21.02    1.32
   4   2   1   21.37    1.26
  -2  -4  -1   21.23    1.39
   4   2   1   21.37    1.35
  -4  -2   1   21.24    1.34
  -4  -2   1   21.20    1.33
   2  -4   1   21.28    1.32
   4   2   1   21.63    1.30
  -4   2  -1   20.04    1.33
   2   4  -1   21.51    1.28
   4  -2  -1   21.94    1.30
  -2  -4  -1   21.89    1.29
   2   4  -1   21.26    1.29
   2   4  -1   18.39    1.26
   2   4  -1   19.85    1.36
  -4   2  -1   20.58    1.30
  -2   4   1   21.38    1.31
  -2   4   1   22.02    1.31
   2  -4   1   20.56    1.28
  -2  -4  -1   20.66    1.26
   4   2   1   21.10    1.26
   2   4  -1   21.60    1.29
   2  -4   1   22.68    1.32
   4   2   1   21.58    1.31
   2  -4   1   20.68    1.27
  -2  -4  -1   21.34    1.29
   4   2   1   20.25    1.26
   2  -4  -1   22.32    1.28
   2   4   1   17.97    1.26
  -2  -4   1   21.25    1.33
   2   4   1   21.56    1.34
   2  -4  -1   20.92    1.46
  -2  -4   1   22.54    1.31
   4   2  -1   21.72    1.32
  -2  -4   1   20.64    1.37
   4   2  -1   23.25    1.26
  -2   4  -1   20.20    1.27
   4   2  -1   20.67    1.24
  -2   4  -1   21.57    1.29
   2   4   1   21.64    1.30
  -2  -4   1   22.14    1.28
  -4   2   1   22.03    1.33
   2  -4  -1   21.46    1.31
  -2   4  -1   22.15    1.33
   4  -2   1   20.43    1.43
  -2  -4   1   20.83    1.26
   4   2  -1   22.52    1.33
  -2  -4   1   22.50    1.29
  -4  -2  -1   19.03    1.31
  -2   4  -1   20.59    1.30
  -4   2   1   21.23    1.32
  -2  -4   1   21.93    1.37
   4  -2   1   20.71    1.30
  -4  -2  -1   21.99    1.33
   2  -4  -1   20.55    1.30
   2  -4  -1   22.38    1.32
   4  -2   1   20.56    1.29
  -4   2   1   19.71    1.33
   4   2  -1   21.76    1.27
   2   4   1   21.00    1.27
  -4  -2  -1   20.53    1.31
   4  -2   1   21.04    1.29
   2   4   1   22.45    1.36
   4   2  -1   20.91    1.28
  -4   2   1   20.04    1.32
   2  -4  -1   19.75    1.26
  -2  -4   1   20.36    1.36
  -2   4  -1   21.76    1.28
  -4  -2  -1   21.38    1.28
   2   4   1   21.45    1.33
  -4  -2  -1   20.74    1.29
   2   4   1   20.80    1.28
   2  -4  -1   20.62    1.29
   4  -2   1   22.47    1.31
  -2   4  -1   21.36    1.27
   2   4   1   19.31    1.39
   4  -2   1   22.69    1.28
  -2   4  -1   20.80    1.30
   2  -4  -1   17.97    1.25
  -2  -4   1   20.86    1.27
  -3   4   1  259.85   15.01
  -3  -4  -1  244.50   14.95
  -3   4   1  262.00   15.00
   4  -3  -1  260.04   14.98
  -4   3  -1  249.17   14.97
   3  -4   1  246.69   14.99
  -3  -4  -1  258.09   15.06
   4   3   1  223.47   14.94
  -3   4   1  254.03   14.97
  -3   4   1  261.35   15.00
   3   4  -1  231.49   14.93
  -3  -4  -1  255.24   14.94
   4  -3  -1  253.02   14.93
   4   3   1  252.46   15.05
  -4   3  -1  254.36   14.96
   3  -4   1  258.45   15.01
  -4   3  -1  243.97   15.02
  -3   4   1  238.46   14.98
  -3   4   1  263.52   15.03
  -4  -3   1  263.40   14.98
   4  -3  -1  248.75   15.15
   4  -3  -1  268.34   14.99
   3   4  -1  256.14   14.95
  -4  -3   1  239.48   14.99
   3   4  -1  251.68   15.02
  -3  -4  -1  252.24   15.01
   4   3   1  242.74   15.01
   3   4  -1  263.31   15.03
   3   4  -1  262.42   15.01
  -3  -4  -1  275.18   14.99
   3  -4   1  255.63   15.20
   3   4  -1  250.11   14.97
  -3   4   1  248.52   14.97
   4   3   1  261.38   15.00
   4   3   1  258.98   15.03
   4  -3  -1  237.19   14.94
   4   3   1  264.60   14.97
  -3   4   1  250.89   14.96
   3  -4   1  259.12   15.01
   3   4  -1  261.30   14.96
   4   3   1  264.12   15.01
   3  -4   1  254.69   15.01
  -4   3  -1  259.84   15.01
  -3  -4  -1  256.26   15.01
  -3   4   1  262.75   15.02
   4   3   1  246.25   14.95
   4  -3  -1  250.26   14.93
   3   4  -1  259.35   15.03
   4   3   1  243.80   14.95
  -4  -3   1  278.08   15.03
  -4  -3   1  255.00   15.02
   3  -4   1  255.81   14.96
  -4   3  -1  253.39   15.00
  -4  -3   1  255.34   15.04
   3  -4   1  251.72   14.96
  -3   4   1  255.35   15.03
  -3  -4   1  248.57   14.95
  -4  -3  -1  250.94   15.00
   4  -3   1  259.98   14.94
   4   3  -1  253.90   14.95
   3   4   1  263.36   15.06
  -3   4  -1  254.31   14.97
   4   3  -1  252.40   15.01
  -3  -4   1  260.90   15.02
   4  -3   1  259.53   14.95
   4   3  -1  262.81   15.04
   3  -4  -1  218.34   14.92
  -4  -3  -1  256.91   14.99
  -4   3   1  240.53   15.04
   4  -3   1  260.22   14.97
  -4  -3  -1  259.14   15.01
   4  -3   1  246.29   15.18
   4  -3   1  250.35   14.99
   4   3  -1  257.22   14.96
  -4   3   1  257.30   15.01
   3  -4  -1  254.77   14.96
  -3  -4   1  250.72   15.06
  -3   4  -1  246.81   14.95
  -4  -3  -1  264.05   14.98
  -4   3   1  260.00   15.03
   3   4   1  268.77   15.03
   4   3  -1  261.18   15.02
  -4   3   1  261.05   15.02
  -3  -4   1  265.46   15.00
  -3   4  -1  257.76   15.00
  -4   3   1  247.50   14.97
  -3  -4   1  250.27   15.01
   3   4   1  268.60   14.98
   4   3  -1  272.73   15.01
  -4  -3  -1  253.83   14.94
  -3   4  -1  262.32   15.00
   3  -4  -1  258.25   14.99
   4   3  -1  231.27   14.92
   4   3  -1  271.71   14.95
  -3   4  -1  282.03   15.01
   3   4   1  247.58   14.97
  -3  -4   1  255.64   15.03
   3   4   1  243.95   15.06
   3  -4  -1  245.62   15.17
   4  -3   1  255.41   15.00
   3  -4  -1  244.95   14.96
   3   4   1  226.83   14.95
  -3  -4   1  272.64   14.97
   4  -3   1  263.62   15.00
   4  -3   1  249.91   14.96
   3   4   1  254.05   15.04
  -4  -3  -1  246.14   14.94
  -3   4  -1  235.61   14.95
   3  -4  -1  264.77   15.00
   3   4   1  250.30   14.96
   4   4   1   -0.11    0.07
   4   4   1   -0.07    0.13
   4   4  -1    0.07    0.10
  -4  -4  -1    0.04    0.12
   4  -4   1    0.12    0.11
   4  -4   1   -0.06    0.09
   4   4  -1    0.10    0.15
  -4   4  -1    0.05    0.12
   4  -4  -1   -0.07    0.07
   4  -4  -1    0.06    0.05
   4   4  -1   -0.04    0.08
  -4  -4  -1   -0.02    0.15
   4  -4  -1    0.15    0.08
  -4   4  -1   -0.01    0.12
   4   4   1    0.68    0.21
  -4  -4  -1    0.01    0.06
   4  -4   1   -0.06    0.06
   4  -4   1    0.01    0.07
  -4  -4   1   -0.06    0.10
   4  -4  -1   -0.18    0.10
  -4   4  -1   -0.09    0.08
   4  -4   1    0.27    0.16
   4   4   1    0.00    0.07
   4  -4   1   -0.03    0.16
   4   4  -1   -0.11    0.08
  -4   4   1    0.13    0.12
  -4   4   1    0.11    0.12
  -4   4  -1   -0.06    0.14
   4  -4  -1    0.21    0.14
   4  -4  -1   -0.12    0.14
   4   4  -1   -0.02    0.07
   4   4   1   -0.03    0.10
   4  -4   1   -0.21    0.08
  -4  -4   1   -0.11    0.12
   4   4  -1   -0.20    0.12
  -4   4  -1    0.04    0.12
  -4   4   1    0.02    0.11
   4  -4  -1    0.05    0.07
  -4  -4  -1   -0.13    0.08
  -4  -4   1    0.01    0.10
  -4  -4   1   -0.04    0.08
  -4  -4  -1   -0.03    0.10
   4   4   1    0.20    0.13
  -4  -4   1   -0.08    0.12
   4   4  -1    0.05    0.12
   4   4   1   -0.17    0.11
   4  -4   1   -0.04    0.10
   4  -4   1   -0.09    0.05
  -4  -4  -1   -0.07    0.10
   4   4   1    0.11    0.08
   4   4  -1    0.01    0.08
  -4   4   1   -0.16    0.12
   4   4  -1   -0.15    0.16
  -4   4   1   -0.18    0.13
   0  -5   1  136.63    8.07
   0  -5  -1  138.23    8.21
   0   5  -1  133.58    7.99
   5   0   1  137.05    7.94
   0  -5   1  133.51    7.89
   0  -5  -1  135.72    8.00
  -5   0  -1  135.00    8.04
   0   5  -1  134.00    8.03
   0   5   1  139.57    7.95
   0   5  -1  136.33    8.00
   0   5   1  131.43    7.88
   0  -5  -1  129.70    7.99
   5   0  -1  132.00    8.06
   0  -5  -1  146.99    8.05
   0   5  -1  133.56    8.05
   0  -5  -1  134.39    7.98
   0   5   1  136.20    7.95
  -5   0  -1  131.30    8.03
  -5   0  -1  132.94    8.05
   0  -5  -1  144.71    8.05
   0   5  -1  135.63    8.01
   0   5   1  126.87    7.87
   0  -5   1  117.99    7.86
   0   5  -1  135.40    8.05
   0   5   1  125.19    7.89
   5   0  -1  134.04    7.99
   5   0   1  139.81    7.92
   0  -5  -1  146.75    8.04
   5   0   1  133.13    8.00
  -5   0  -1  132.70    8.06
   5   0  -1  138.11    8.06
   0   5   1  132.03    7.90
   0  -5   1  134.43    7.91
   0   5  -1  138.58    8.06
   5   0  -1  133.88    8.00
   0   5   1  133.94    7.88
   0  -5   1  128.83    7.87
   0  -5   1  140.56    7.93
   0  -5  -1  126.64    7.97
  -5   0   1  140.37    7.94
   0   5   1  138.39    7.90
   0   5  -1  131.98    8.00
  -5   0   1  136.55    7.92
   0  -5   1  137.24    7.97
   0   5  -1  132.01    7.99
   0  -5  -1  136.29    8.00
   0  -5   1  138.30    7.94
   0   5   1  137.19    7.96
  -5   0   1  124.64    7.92
  -5   0   1  130.70    7.93
   5   0  -1  142.05    8.01
   1  -5   1    3.38    0.27
   1  -5   1    3.34    0.32
  -1  -5  -1    2.95    0.37
   1  -5   1    2.75    0.21
   1  -5   1    2.92    0.28
   5   1   1    2.93    0.27
   1   5  -1    2.46    0.37
  -5   1  -1    2.60    0.30
  -1   5   1    2.30    0.30
   1  -5   1    3.00    0.24
   5  -1  -1    2.89    0.25
  -1  -5  -1    3.08    0.26
   1   5  -1    2.43    0.27
  -1  -5  -1    3.16    0.29
   5   1   1    2.46    0.29
  -5  -1   1    2.99    0.26
  -1  -5  -1    3.12    0.25
  -5  -1   1    2.36    0.26
  -1  -5  -1    2.68    0.22
   1  -5   1    2.29    0.21
  -5   1  -1    3.21    0.30
   1   5  -1    3.56    0.25
   5   1   1    2.71    0.22
  -5   1  -1    3.18    0.25
   5   1   1    3.10    0.21
   1   5  -1    3.56    0.34
   5  -1  -1    2.78    0.35
  -1  -5  -1    3.51    0.30
   1   5  -1    3.02    0.24
   1  -5   1    2.27    0.36
  -1   5   1    3.41    0.32
  -1   5   1    3.08    0.24
   5   1   1    2.80    0.25
   1   5  -1    3.13    0.27
   5   1   1    2.28    0.29
   5  -1  -1    3.10    0.25
  -1   5   1    2.88    0.25
   5   1   1    3.15    0.27
   1   5  -1    3.43    0.33
  -5  -1   1    2.23    0.25
   5  -1  -1    3.17    0.32
  -5  -1   1    3.39    0.30
   1   5  -1    3.03    0.25
  -5   1  -1    2.76    0.28
  -1  -5  -1    2.85    0.22
  -1  -5  -1    3.31    0.28
  -1  -5  -1    2.83    0.24
   5  -1  -1    3.48    0.27
   1   5  -1    2.91    0.30
  -5   1  -1    2.35    0.27
   5  -1  -1    2.85    0.23
   1  -5   1    2.76    0.27
   1  -5   1    3.12    0.24
  -1   5   1    2.78    0.31
   5   1   1    2.98    0.30
  -1  -5   1    3.27    0.33
   1  -5  -1    3.27    0.24
  -5  -1  -1    2.31    0.27
   1  -5  -1    2.85    0.27
  -1   5  -1    2.78    0.29
   1  -5  -1    3.47    0.30
   5  -1   1    2.98    0.27
   5   1  -1    3.30    0.28
  -1  -5   1    3.09    0.25
  -5   1   1    2.64    0.27
  -1   5  -1    3.31    0.25
   1  -5  -1    3.25    0.26
   5  -1   1    2.34    0.34
   5   1  -1    3.06    0.20
   5   1  -1    2.64    0.24
   1   5   1    3.02    0.24
   1   5   1    3.28    0.25
   5   1  -1    3.41    0.20
   1   5   1    3.28    0.31
   5  -1   1    3.22    0.28
   1  -5  -1    3.06    0.26
  -1   5  -1    3.00    0.26
  -5  -1  -1    2.97    0.30
  -1   5  -1    3.32    0.33
  -5   1   1    2.43    0.28
   5   1  -1    2.66    0.29
   1   5   1    2.73    0.28
  -1   5  -1    2.90    0.28
   1   5   1    2.64    0.30
  -1  -5   1    2.73    0.28
  -1  -5   1    2.84    0.21
  -1  -5   1    2.95    0.23
  -1  -5   1    3.07    0.25
   5   1  -1    2.60    0.23
  -5   1   1    2.92    0.29
  -5  -1  -1    3.07    0.27
   1   5   1    3.38    0.28
   1   5   1    3.00    0.22
  -1   5  -1    3.55    0.27
  -1   5  -1    3.33    0.29
  -5  -1  -1    2.32    0.28
  -1   5  -1    3.18    0.26
  -5   1   1    3.01    0.26
  -1   5  -1    3.12    0.24
  -1  -5   1    2.43    0.35
   1   5   1    3.78    0.37
   1  -5  -1    2.28    0.41
  -1  -5   1    3.41    0.31
   5   1  -1    3.23    0.22
  -5   1   1    3.07    0.28
   1  -5  -1    3.11    0.30
   5  -1   1    3.16    0.29
  -1  -5   1    3.08    0.26
   5   2   1  210.92   12.55
   5  -2  -1  212.86   12.55
  -2  -5  -1  221.71   12.61
  -2  -5  -1  213.77   12.55
   2  -5   1  224.92   12.56
  -2   5   1  212.30   12.56
   5   2   1  220.44   12.54
   2  -5   1  212.38   12.80
   2  -5   1  208.62   12.56
  -5  -2   1  219.94   12.63
   5   2   1  209.95   12.62
   5   2   1  194.80   12.59
  -2  -5  -1  219.75   12.55
  -2   5   1  209.71   12.62
  -5   2  -1  211.00   12.60
  -2  -5  -1  208.33   12.56
  -5   2  -1  203.45   12.63
   5   2   1  218.09   12.60
  -2  -5  -1  212.76   12.62
   5  -2  -1  206.25   12.54
   5   2   1  210.64   12.65
  -5  -2   1  213.53   12.62
  -2   5   1  217.45   12.60
   2   5  -1  220.56   12.64
   2   5  -1  213.97   12.56
  -2  -5  -1  220.27   12.57
  -5  -2   1  192.53   12.59
   2  -5   1  209.85   12.62
   2   5  -1  218.83   12.59
   5  -2  -1  204.67   12.73
  -2  -5  -1  217.13   12.55
   2   5  -1  194.06   12.54
  -2  -5  -1  218.00   12.58
   2   5  -1  221.86   12.63
   5   2   1  210.33   12.54
  -2  -5  -1  208.47   12.71
  -5   2  -1  209.41   12.56
   5  -2  -1  220.75   12.65
   5  -2  -1  210.20   12.57
  -2   5   1  223.61   12.64
   5  -2  -1  217.62   12.59
  -2   5   1  214.06   12.56
   2   5  -1  221.29   12.58
   5   2   1  217.53   12.59
   2   5  -1  204.85   12.54
   5  -2  -1  208.35   12.52
   2  -5   1  189.43   12.53
  -5   2  -1  221.85   12.62
  -5  -2   1  212.18   12.56
   2   5  -1  213.72   12.63
   2  -5   1  214.92   12.61
   2  -5   1  217.72   12.61
  -2   5   1  215.32   12.61
  -5   2  -1  205.69   12.60
  -5  -2   1  208.60   12.63
   2  -5   1  229.57   12.61
   2  -5  -1  202.30   12.58
   5   2  -1  231.14   12.54
   5  -2   1  218.77   12.59
   5  -2   1  222.17   12.60
  -5   2   1  214.62   12.62
  -5   2   1  206.69   12.62
   5   2  -1  215.24   12.56
   2  -5  -1  217.65   12.60
   5   2  -1  228.38   12.61
   5  -2   1  215.84   12.77
   2   5   1  196.62   12.55
  -2   5  -1  206.37   12.54
   5   2  -1  223.38   12.62
   2  -5  -1  207.55   12.54
  -2  -5   1  218.28   12.57
   2   5   1  220.59   12.66
   2   5   1  196.19   12.72
   5  -2   1  211.83   12.58
   2   5   1  224.04   12.59
  -5  -2  -1  210.30   12.61
   2  -5  -1  220.32   12.61
  -2  -5   1  221.37   12.58
  -2  -5   1  221.25   12.55
  -2  -5   1  215.35   12.55
   2   5   1  219.42   12.64
   2   5   1  207.59   12.57
  -2   5  -1  210.24   12.57
   2  -5  -1  217.44   12.56
  -2   5  -1  217.61   12.59
   5   2  -1  217.49   12.64
  -5   2   1  199.52   12.63
   2   5   1  219.09   12.59
  -2  -5   1  219.25   12.63
  -2  -5   1  207.74   12.56
  -2   5  -1  199.08   12.55
   5  -2   1  221.34   12.57
  -5   2   1  217.92   12.61
  -5  -2  -1  221.04   12.63
   2  -5  -1  215.08   12.56
  -2   5  -1  215.46   12.60
  -5   2   1  203.75   12.57
  -2  -5   1  225.03   12.61
   2  -5  -1  216.96   12.60
   2   5   1  219.69   12.63
   2   5   1  214.15   12.56
   5   2  -1  217.52   12.55
   2  -5  -1  209.33   12.80
  -2  -5   1  232.89   12.71
   2   5   1  203.77   12.55
  -5  -2  -1  210.56   12.57
  -5  -2  -1  199.40   12.61
   2   5   1  204.34   12.55
  -2   5  -1  222.53   12.63
  -2  -5   1  213.15   12.55
   2  -5  -1  192.93   12.53
   5   3   1    5.26    0.39
  -5   3  -1    7.33    0.49
  -3   5   1    5.66    0.42
   3  -5   1    5.85    0.49
  -5  -3   1    6.46    0.51
   5  -3  -1    5.43    0.46
  -3   5   1    5.87    0.47
   5   3   1    6.32    0.38
  -5   3  -1    6.64    0.53
   3  -5   1    6.60    0.66
   3  -5   1    5.08    0.47
  -3   5   1    5.73    0.44
   3   5  -1    6.39    0.40
   3   5  -1    6.47    0.45
   5   3   1    5.83    0.45
   3  -5   1    5.95    0.48
   3  -5   1    5.83    0.41
   3   5  -1    6.28    0.51
   3  -5   1    5.33    0.40
   3   5  -1    5.41    0.49
  -3   5   1    5.06    0.45
  -5  -3   1    6.64    0.45
   5   3   1    7.01    0.44
  -3   5   1    5.80    0.49
   3   5  -1    5.64    0.44
   5   3   1    5.96    0.50
  -5   3  -1    4.91    0.45
  -3  -5  -1    5.76    0.40
   3   5  -1    5.92    0.53
  -3  -5  -1    5.54    0.42
  -5   3  -1    5.42    0.43
   3  -5   1    6.11    0.45
   5  -3  -1    5.52    0.39
  -3  -5  -1    5.36    0.40
   5   3   1    5.93    0.39
   5  -3  -1    5.91    0.44
  -3   5   1    6.49    0.48
  -3  -5  -1    6.92    0.56
   3  -5   1    6.24    0.39
   5  -3  -1    6.19    0.40
   5   3   1    5.51    0.46
   3   5  -1    6.21    0.54
  -3   5   1    5.56    0.40
  -5   3  -1    6.07    0.49
   5   3   1    5.91    0.41
   3   5  -1    5.70    0.42
   5  -3  -1    7.67    0.66
   5   3   1    5.85    0.51
  -3  -5  -1    6.92    0.51
  -3  -5  -1    5.57    0.47
   3   5  -1    5.69    0.41
   5  -3   1    5.53    0.38
  -3  -5   1    6.34    0.40
  -5   3   1    5.44    0.46
   5   3  -1    5.58    0.52
   3   5   1    6.15    0.51
   5   3  -1    6.72    0.50
  -3   5  -1    5.01    0.41
   3  -5  -1    6.54    0.39
  -5  -3  -1    6.11    0.47
   5   3  -1    6.06    0.41
   5   3  -1    6.01    0.49
   5  -3   1    5.12    0.45
  -5  -3  -1    5.68    0.41
  -3  -5   1    6.15    0.49
   3   5   1    5.89    0.55
  -3  -5   1    5.45    0.39
   3   5   1    5.35    0.39
   5  -3   1    6.36    0.43
  -3   5  -1    5.85    0.50
   5  -3   1    5.40    0.39
   3   5   1    5.69    0.40
   3   5   1    6.69    0.41
   5  -3   1    7.08    0.69
  -5   3   1    5.23    0.44
  -5  -3  -1    5.66    0.49
   5   3  -1    5.88    0.41
  -3  -5   1    6.98    0.51
   5   3  -1    6.65    0.39
   3  -5  -1    5.76    0.39
   3  -5  -1    5.75    0.47
   5  -3   1    5.62    0.38
  -3  -5   1    5.45    0.41
   5   3  -1    5.79    0.48
  -3   5  -1    7.00    0.50
   3   5   1    5.81    0.45
  -3   5  -1    6.56    0.45
   5   3  -1    5.86    0.40
  -5  -3  -1    5.46    0.48
   3  -5  -1    5.87    0.47
  -5   3   1    6.81    0.50
  -5   3   1    6.06    0.50
   5  -3   1    5.86    0.45
   3   5   1    6.40    0.43
  -5   3   1    6.78    0.53
   3  -5  -1    7.01    0.70
   5   3  -1    6.32    0.42
  -3  -5   1    6.50    0.44
  -3   5  -1    5.70    0.46
   3  -5  -1    6.14    0.44
  -3  -5   1    5.57    0.46
   5  -3   1    5.31    0.44
   3   5   1    5.68    0.41
   3   5   1    6.61    0.53
  -3   5  -1    5.59    0.42
  -3  -5   1    5.56    0.41
   3   5   1    6.99    0.60
  -5  -4   1   50.61    3.03
   5   4   1   49.19    3.01
  -5  -4   1   51.27    2.99
   4   5  -1   46.19    2.97
  -5   4  -1   51.58    3.02
   4   5  -1   51.85    3.11
   4   5  -1   50.40    3.01
   4   5  -1   49.95    3.11
   4  -5   1   47.59    3.04
  -4   5   1   49.84    3.01
   5  -4  -1   52.96    3.07
  -4   5   1   51.11    3.06
  -4  -5  -1   51.90    3.07
  -4  -5  -1   48.75    2.99
   5  -4  -1   52.55    2.99
   4  -5   1   52.67    3.07
   5   4   1   50.05    2.98
   5   4   1   50.33    2.98
  -5  -4   1   46.12    3.03
   5   4   1   51.10    3.13
   4  -5   1   49.95    3.04
   5  -4  -1   53.04    3.33
  -4   5   1   51.49    3.08
   5   4   1   50.81    3.07
   4   5  -1   49.47    2.99
  -4   5   1   54.40    3.11
   4  -5   1   51.74    3.06
   5  -4  -1   48.72    3.04
  -4  -5  -1   50.32    3.08
   4   5  -1   52.37    3.03
   4  -5   1   48.04    2.99
   5   4   1   48.70    2.97
   5   4   1   53.05    3.11
   4   5  -1   51.21    3.13
  -5   4  -1   51.56    3.13
  -5   4  -1   51.15    3.08
   4  -5   1   50.92    3.31
   4   5  -1   49.93    2.99
  -5   4  -1   51.06    3.08
  -4   5   1   48.13    3.04
   4   5  -1   51.64    3.03
   5   4   1   53.72    3.01
   5  -4  -1   47.49    2.97
   5  -4  -1   48.52    2.99
   4  -5   1   47.64    2.97
  -5  -4   1   53.50    3.09
  -5   4  -1   46.41    3.04
  -4  -5  -1   50.44    3.00
   4   5  -1   51.13    3.09
   5   4   1   50.17    3.05
  -4  -5  -1   47.55    2.98
   4  -5   1   52.10    3.00
   5  -4   1   49.68    2.98
  -4  -5   1   52.57    3.09
  -5   4   1   52.24    3.09
   5  -4   1   48.97    3.02
   5   4  -1   51.46    3.01
   4  -5  -1   46.80    2.97
   5   4  -1   51.22    3.13
   4   5   1   52.26    3.11
  -5  -4  -1   49.83    3.07
   5  -4   1   45.52    2.98
  -5   4   1   50.63    3.06
   4   5   1   47.92    3.11
   4   5   1   47.71    2.98
   5   4  -1   49.51    3.01
   4   5   1   49.93    2.98
   4   5   1   49.86    3.13
   4   5   1   50.75    3.08
   4   5   1   49.73    2.99
  -5  -4  -1   51.33    3.05
  -4   5  -1   51.37    3.08
   5  -4   1   47.12    3.02
   5   4  -1   52.96    3.09
  -4   5  -1   52.85    3.09
  -4   5  -1   47.16    3.02
   4  -5  -1   51.56    3.07
   5   4  -1   50.46    3.10
   4  -5  -1   51.63    3.33
   5   4  -1   50.05    3.00
   4   5   1   48.53    2.97
  -4  -5   1   50.43    3.05
  -4   5  -1   50.13    3.01
   5   4  -1   52.57    3.11
  -4  -5   1   51.00    2.99
   4   5   1   52.75    3.03
   4  -5  -1   48.51    3.01
   4   5   1   49.30    3.00
  -5   4   1   51.91    3.08
   5  -4   1   45.42    2.96
   5   4  -1   48.68    2.98
   4  -5  -1   50.84    3.06
   5  -4   1   49.29    3.05
   5   4  -1   48.43    2.98
  -5  -4  -1   51.99    3.10
   5  -4   1   52.10    3.32
  -5  -4  -1   47.85    3.07
   4   5   1   49.77    2.99
  -4  -5   1   49.54    3.05
  -5   4   1   49.70    3.01
   5  -4   1   53.19    3.07
  -5  -4  -1   49.58    2.99
  -5  -5   1    0.06    0.12
   5  -5   1    0.01    0.11
   5   5  -1   -0.16    0.07
   5   5   1    0.11    0.11
   5   5  -1   -0.12    0.08
  -5   5  -1    0.12    0.14
   5  -5  -1   -0.01    0.12
   5  -5   1    0.09    0.08
   5   5   1   -0.06    0.07
   5  -5   1    0.01    0.10
  -5  -5   1   -0.04    0.12
   5  -5  -1   -0.03    0.06
   5  -5  -1    0.01    0.10
   5  -5  -1    0.04    0.13
   5   5  -1    0.05    0.19
   5   5  -1   -0.08    0.15
   5   5  -1    0.09    0.11
   5   5  -1    0.25    0.22
   5  -5   1   -0.14    0.14
   5  -5   1   -0.15    0.22
   5   5   1   -0.12    0.15
  -5  -5  -1    0.06    0.13
  -5   5   1   -0.10    0.11
  -5   5  -1   -0.20    0.11
   5   5   1    0.07    0.16
   5  -5   1    0.01    0.06
  -5   5   1   -0.12    0.15
   5   5  -1   -0.05    0.08
  -5  -5   1   -0.08    0.09
  -5  -5   1    0.03    0.14
  -5  -5  -1   -0.10    0.08
   5  -5   1    0.33    0.15
  -5  -5  -1    0.00    0.14
   5   5   1    0.01    0.08
   5   5  -1    0.15    0.16
   5   5   1   -0.09    0.08
   5   5  -1    0.01    0.11
   5   5   1    0.27    0.09
  -5   5   1   -0.11    0.11
  -5   5  -1    0.10    0.11
  -5   5  -1    0.03    0.12
   5   5  -1    0.00    0.08
   5   5   1   -0.20    0.16
  -5   5   1   -0.05    0.14
   5  -5  -1   -0.05    0.23
   5   5   1   -0.10    0.11
  -6   0   1    0.00    0.11
   6   0   1   -0.13    0.13
   0  -6  -1    0.07    0.11
   6   0   1    0.07    0.09
   0   6  -1   -0.03    0.13
   0  -6   1   -0.14    0.18
  -6   0   1    0.01    0.08
   6   0   1   -0.09    0.16
   0   6  -1    0.11    0.11
   6   0  -1    0.09    0.10
   0  -6  -1    0.05    0.13
   0   6  -1   -0.08    0.12
   6   0   1    0.03    0.10
   0  -6   1    0.01    0.11
   0  -6   1   -0.04    0.12
   0   6  -1    0.09    0.15
   0   6  -1    0.17    0.13
   0  -6   1    0.19    0.14
   0  -6   1    0.05    0.10
   0  -6  -1    0.17    0.18
   0  -6   1   -0.08    0.12
   0   6   1    0.28    0.14
   6   0  -1   -0.22    0.13
  -6   0   1    0.04    0.13
   0   6   1    0.05    0.09
   0   6  -1   -0.04    0.08
   0  -6  -1   -0.01    0.07
  -6   0  -1    0.08    0.11
   0   6   1   -0.07    0.16
   6   0  -1    0.12    0.09
   0   6   1    0.00    0.13
  -6   0  -1    0.05    0.11
   6   0  -1    0.36    0.14
   0   6  -1    0.09    0.19
   0   6   1   -0.03    0.18
   0   6  -1    0.01    0.09
  -6   0  -1    0.05    0.11
   0  -6  -1    0.05    0.11
   0  -6   1   -0.05    0.09
   6   0   1   -0.02    0.11
  -6   0  -1   -0.11    0.10
   6   0  -1    0.09    0.09
   0   6  -1    0.13    0.09
  -6   0  -1    0.03    0.14
   0   6  -1    0.05    0.15
  -6   0   1   -0.10    0.11
   0  -6  -1   -0.01    0.08
   0  -6   1    0.10    0.07
   0  -6   1   -0.06    0.07
   0  -6  -1   -0.02    0.12
   0  -6  -1    0.20    0.14
   0   6  -1    0.05    0.15
   0   6   1   -0.01    0.12
   0   6   1   -0.08    0.12
   0  -6   1    0.05    0.16
   0   6   1    0.12    0.09
  -1   6   1  108.91    6.36
   6  -1  -1  105.41    6.33
   1   6  -1  106.16    6.31
  -6   1  -1  101.11    6.40
  -1   6   1   99.91    6.30
  -6  -1   1   90.13    6.32
   1  -6   1  101.17    6.24
   1  -6   1  104.60    6.37
  -1   6   1  106.49    6.36
  -6   1  -1  103.97    6.32
  -1  -6  -1  112.14    6.33
  -1  -6  -1  108.98    6.56
  -1  -6  -1  113.51    6.39
   1   6  -1  100.23    6.30
   1  -6   1  105.73    6.33
  -6  -1   1   94.99    6.30
   1  -6   1  101.36    6.26
  -6   1  -1  104.72    6.37
  -1   6   1  110.23    6.30
   1  -6   1  109.31    6.35
   1  -6   1  103.23    6.26
   6   1   1  108.33    6.33
   6   1   1  106.71    6.38
   1   6  -1  108.93    6.40
   6   1   1  109.41    6.26
  -1  -6  -1   94.60    6.29
  -6   1  -1  107.72    6.39
  -1  -6  -1  110.20    6.36
   6  -1  -1  107.22    6.34
   6   1   1  107.67    6.26
   1   6  -1  112.18    6.36
   6   1   1  107.51    6.24
  -1  -6  -1  107.11    6.30
   6  -1  -1  110.91    6.34
   6  -1  -1  106.14    6.47
  -1  -6  -1  112.08    6.32
  -6  -1   1  108.89    6.36
   6   1   1  108.18    6.34
   6   1   1  114.63    6.32
   1  -6   1  106.09    6.55
   6  -1  -1  108.39    6.42
  -1   6   1  102.38    6.27
   1   6  -1  105.85    6.31
   1  -6   1  105.51    6.34
  -1   6   1  108.21    6.29
   6  -1  -1  101.71    6.31
   1  -6   1  105.36    6.28
  -6   1  -1  105.43    6.38
  -1   6   1  107.90    6.37
  -6  -1   1  107.95    6.35
   1   6  -1  109.20    6.35
  -1  -6  -1  103.41    6.29
   6   1   1  107.48    6.28
   1   6  -1  107.47    6.34
   1   6  -1  107.15    6.41
  -1  -6  -1  108.53    6.39
   1   6  -1  108.32    6.33
   1   6  -1  112.08    6.41
  -6  -1   1  100.62    6.27
  -1  -6  -1  104.92    6.32
   6   1   1  108.65    6.38
   6   1   1  105.16    6.37
  -6  -1  -1  106.58    6.40
   1  -6  -1   99.80    6.29
  -1  -6   1  109.41    6.31
   1  -6  -1  109.47    6.37
   6  -1   1  107.68    6.48
  -1   6  -1  110.44    6.41
   1   6   1   96.61    6.26
  -1  -6   1  105.00    6.28
   1   6   1  109.44    6.37
   1   6   1  110.07    6.32
  -6   1   1  108.42    6.36
  -1   6  -1  108.94    6.37
  -1   6  -1  109.15    6.34
  -1   6  -1  108.09    6.32
  -1  -6   1  100.29    6.26
   6  -1   1  106.75    6.34
  -6   1   1  108.95    6.35
   6   1  -1  109.80    6.28
   1   6   1  105.13    6.28
   1   6   1  105.49    6.39
   1  -6  -1  106.46    6.37
  -6   1   1  101.04    6.28
   6  -1   1  111.15    6.34
   1   6   1  111.19    6.38
  -6  -1  -1  102.21    6.37
  -1  -6   1  115.08    6.35
  -6   1   1  107.32    6.35
   6   1  -1  101.22    6.30
  -6   1   1  105.06    6.36
  -1  -6   1   97.61    6.28
  -1   6  -1  107.11    6.32
  -6  -1  -1  115.00    6.41
  -1  -6   1  110.65    6.28
   1  -6  -1  105.09    6.60
   1  -6  -1  106.12    6.32
  -1  -6   1  109.90    6.36
   1   6   1  111.67    6.31
   6   1  -1  108.12    6.33
  -1  -6   1  107.35    6.50
   1  -6  -1  105.12    6.31
   1   6   1  106.88    6.29
   1  -6  -1  111.34    6.39
  -1  -6   1  104.34    6.26
   1  -6  -1  105.39    6.29
   6  -1   1  110.42    6.36
  -1   6  -1  107.08    6.38
  -6  -1  -1   99.70    6.30
  -6  -1  -1  108.88    6.36
  -1   6  -1  104.57    6.31
  -1   6  -1  109.57    6.34
   6   1  -1  109.19    6.37
   1  -6  -1  107.17    6.33
   1  -6  -1   98.57    6.28
  -1  -6   1  104.88    6.39
   1   6   1  102.15    6.27
  -1  -6   1  109.91    6.30
   6   1  -1  108.45    6.40
   1   6   1  108.27    6.29
  -6   2  -1   19.11    1.29
  -6   2  -1   19.47    1.23
  -2   6   1   19.16    1.21
   2  -6   1   19.61    1.23
   2  -6   1   19.53    1.28
   6  -2  -1   20.00    1.21
  -6  -2   1   18.76    1.27
   6  -2  -1   19.58    1.23
   6   2   1   20.45    1.20
  -2   6   1   18.58    1.22
   2   6  -1   20.39    1.26
  -2   6   1   19.92    1.32
   2   6  -1   19.71    1.25
   6  -2  -1   20.45    1.22
  -6  -2   1   19.46    1.24
  -2  -6  -1   19.33    1.23
  -2   6   1   19.96    1.23
   2  -6   1   20.45    1.31
   6  -2  -1   19.97    1.34
   2   6  -1   18.56    1.20
  -6  -2   1   20.34    1.32
   6   2   1   19.19    1.18
  -2  -6  -1   20.19    1.22
   2   6  -1   20.48    1.32
  -2  -6  -1   20.54    1.21
   2   6  -1   19.57    1.21
   6   2   1   20.31    1.31
   2  -6   1   19.24    1.20
   2   6  -1   20.44    1.26
  -2  -6  -1   21.36    1.26
   2  -6   1   20.46    1.29
   6  -2  -1   19.34    1.17
   6   2   1   19.58    1.26
  -2   6   1   20.07    1.23
   6   2   1   18.76    1.20
  -2   6   1   19.34    1.29
   6  -2  -1   20.35    1.44
   6  -2  -1   19.46    1.20
  -2  -6  -1   21.01    1.31
   6   2   1   20.23    1.27
   2   6  -1   19.72    1.31
  -6   2  -1   20.48    1.29
  -6  -2   1   21.09    1.31
   2  -6   1   18.28    1.19
  -2   6   1   19.81    1.31
  -6   2  -1   20.27    1.30
   2   6  -1   19.21    1.33
   6   2   1   19.53    1.25
  -2  -6  -1   19.81    1.21
  -2  -6  -1   20.61    1.29
   2  -6   1   20.02    1.51
   6  -2  -1   21.69    1.27
   2   6  -1   17.01    1.19
  -2  -6  -1   18.36    1.19
   2  -6   1   20.43    1.30
   2   6  -1   19.03    1.21
   6   2   1   20.33    1.35
  -6   2  -1   21.07    1.33
   6  -2  -1   19.31    1.25
   6   2   1   19.20    1.21
  -2  -6  -1   21.05    1.44
   2  -6   1   19.24    1.20
   2  -6   1   20.47    1.24
   2   6  -1   20.08    1.23
   6   2   1   20.69    1.27
  -2  -6   1   20.84    1.32
  -2   6  -1   20.29    1.26
   6   2  -1   21.15    1.35
  -6  -2  -1   20.38    1.29
   6  -2   1   19.30    1.27
   6  -2   1   19.51    1.24
  -2   6  -1   19.04    1.20
  -6   2   1   20.56    1.31
   6   2  -1   19.85    1.21
  -2  -6   1   21.75    1.30
  -2  -6   1   21.23    1.25
  -2  -6   1   19.78    1.22
   6   2  -1   20.43    1.28
   2  -6  -1   20.63    1.23
  -6   2   1   19.95    1.32
   2  -6  -1   19.10    1.19
   2   6   1   21.25    1.27
   2   6   1   21.31    1.32
  -2  -6   1   18.03    1.19
  -2   6  -1   18.95    1.25
   6  -2   1   20.43    1.33
   2  -6  -1   19.96    1.52
   6  -2   1   19.62    1.25
   2   6   1   19.31    1.21
   2   6   1   20.99    1.34
   2  -6  -1   16.99    1.18
   6   2  -1   20.53    1.23
   6  -2   1   20.22    1.26
  -2   6  -1   20.96    1.32
   2   6   1   21.40    1.36
   2  -6  -1   19.36    1.21
   6  -2   1   19.83    1.47
  -2  -6   1   20.92    1.41
  -6  -2  -1   18.66    1.29
   2   6   1   19.76    1.23
   2  -6  -1   18.60    1.19
   2  -6  -1   19.32    1.26
  -6   2   1   19.05    1.24
  -6   2   1   19.96    1.31
  -2  -6   1   20.66    1.22
   2  -6  -1   20.19    1.24
   2   6   1   19.69    1.27
  -2   6  -1   17.82    1.21
   2  -6  -1   20.29    1.28
  -2   6  -1   20.70    1.29
  -2  -6   1   21.95    1.26
   2  -6  -1   20.84    1.29
   2   6   1   18.85    1.22
   2   6   1   20.09    1.23
   6   2  -1   20.52    1.20
  -2  -6   1   18.61    1.23
   2   6   1   17.86    1.19
  -2  -6   1   20.54    1.22
  -2   6  -1   17.66    1.21
   6   2  -1   18.72    1.17
  -6   2   1   20.07    1.30
  -6  -2  -1   19.37    1.31
  -6  -2  -1   19.36    1.24
   6  -2   1   19.45    1.27
   6   2  -1   20.54    1.30
  -6   3  -1  111.10    6.84
  -3   6   1  120.61    6.85
   3  -6   1  114.29    6.80
   3   6  -1  110.27    6.71
   3  -6   1  115.59    7.09
  -3  -6  -1  105.80    6.71
   3   6  -1  112.64    6.72
  -3  -6  -1  116.32    6.72
  -6  -3   1  106.29    6.78
   3   6  -1  110.06    6.69
   6  -3  -1  114.99    6.70
   6   3   1  116.96    6.73
   3  -6   1  122.15    6.75
  -6   3  -1  113.97    6.74
  -3   6   1  115.75    6.85
   3   6  -1  115.71    6.85
   6  -3  -1  113.09    6.75
  -6  -3   1  118.55    6.84
   6   3   1  112.95    6.83
   3   6  -1  114.56    6.71
   3  -6   1  109.30    6.73
   3  -6   1  113.48    6.71
   3   6  -1  117.92    6.83
  -3   6   1  115.81    6.74
   3   6  -1  114.39    6.76
  -6   3  -1  118.14    6.82
   3  -6   1  109.83    6.71
  -3  -6  -1  113.64    6.75
   6  -3  -1  109.77    7.00
   3   6  -1  118.03    6.74
   3  -6   1  117.15    6.81
   3  -6   1  111.04    6.81
   3   6  -1  117.31    6.76
   3  -6   1  105.76    6.70
   3   6  -1  118.90    6.84
  -6   3  -1  107.98    6.78
  -3  -6  -1  113.29    6.92
   6   3   1  105.64    6.71
  -3  -6  -1  109.79    6.69
  -3  -6  -1  119.63    6.81
  -3  -6  -1  117.36    6.83
  -3   6   1  107.96    6.78
   6  -3  -1  117.17    6.88
  -3   6   1  107.84    6.77
   3  -6   1  118.47    6.82
   6   3   1  105.06    6.70
   6  -3  -1  115.97    6.78
   6   3   1  108.46    6.71
   6   3   1  119.46    6.79
  -6   3  -1  113.65    6.80
   6   3   1  117.88    6.80
  -3   6   1  111.14    6.81
  -3   6   1  106.92    6.73
   6   3   1  115.51    6.88
   3  -6  -1  117.04    6.73
   6  -3   1  121.02    6.80
   3   6   1  118.00    6.78
   6   3  -1  117.35    6.87
  -6   3   1  110.91    6.81
   3   6   1  113.12    6.72
   6   3  -1  107.88    6.69
  -3   6  -1  112.05    6.77
  -3   6  -1  121.06    6.83
   6   3  -1  119.59    6.81
  -3   6  -1   95.89    6.71
   6  -3   1  111.76    6.77
  -3  -6   1  115.26    6.73
  -6   3   1  117.68    6.83
  -6  -3  -1  109.38    6.80
  -3   6  -1  117.90    6.79
   3   6   1  111.54    6.70
  -3  -6   1  118.30    6.73
   3   6   1  118.37    6.86
   6  -3   1  116.37    6.87
   6  -3   1  114.31    6.72
   3  -6  -1  113.63    6.79
   6   3  -1  113.91    6.82
  -3  -6   1  113.54    6.74
   6  -3   1  109.90    6.76
   3   6   1  109.20    6.72
   6  -3   1  114.12    7.04
  -3  -6   1  114.51    6.72
  -6   3   1  113.28    6.75
   3  -6  -1  106.52    6.68
   6  -3   1  116.70    6.78
  -3  -6   1  113.60    6.88
   3  -6  -1  111.74    6.79
   6  -3   1  111.93    6.75
  -3   6  -1  119.84    6.83
  -3   6  -1  111.41    6.72
   3   6   1  115.63    6.74
  -6  -3  -1  109.93    6.72
   6   3  -1  117.26    6.72
  -3  -6   1  117.44    6.80
  -3  -6   1  119.57    6.77
   6   3  -1  113.79    6.74
  -3  -6   1  113.78    6.83
   3  -6  -1  115.58    7.09
   3   6   1  117.12    6.83
   3   6   1  122.06    6.78
   3   6   1  115.91    6.73
  -6   3   1  108.82    6.84
   3  -6  -1  110.75    6.76
   6   3  -1  115.66    6.71
  -6  -3  -1  115.13    6.83
  -6   3   1  113.84    6.82
   6  -3   1  112.67    6.70
   3  -6  -1  118.63    6.74
   6   3  -1  113.61    6.82
   3   6   1  114.64    6.87
   6   3  -1  118.76    6.72
   3  -6  -1  107.88    6.70
   3  -6  -1  109.91    6.71
   6   4   1    1.11    0.26
   6   4   1    0.99    0.10
   6   4   1    0.61    0.11
   4   6  -1    1.19    0.29
   4  -6   1    0.93    0.13
   6  -4  -1    0.68    0.09
   6  -4  -1    0.70    0.24
  -4   6   1    0.78    0.20
   4   6  -1    0.97    0.23
  -6  -4   1    1.01    0.22
  -4  -6  -1    0.84    0.15
  -4  -6  -1    1.03    0.15
  -6   4  -1    1.06    0.25
  -4   6   1    0.61    0.19
   4   6  -1    0.67    0.16
   6  -4  -1    0.73    0.32
   4   6  -1    0.88    0.13
   6   4   1    1.30    0.18
  -6   4  -1    0.64    0.18
  -4   6   1    1.05    0.15
   4  -6   1    0.42    0.36
   4  -6   1    0.90    0.21
   4  -6   1    0.77    0.17
   4  -6   1    0.89    0.12
   4   6  -1    0.73    0.23
   4  -6   1    0.84    0.22
   4  -6   1    0.70    0.11
  -4  -6  -1    0.86    0.20
  -4   6   1    0.47    0.19
   6  -4  -1    0.95    0.18
   4   6  -1    1.21    0.17
   6   4   1    1.10    0.26
   4   6  -1    0.88    0.12
  -6   4  -1    0.48    0.22
   4  -6   1    0.84    0.16
   6   4   1    0.79    0.22
   4   6  -1    0.87    0.17
   4  -6   1    0.94    0.21
  -6  -4   1    0.43    0.16
   4   6  -1    0.67    0.14
   6   4   1    0.89    0.20
  -6   4  -1    0.83    0.17
  -4  -6  -1    0.64    0.19
   6  -4  -1    1.13    0.20
  -4   6   1    0.65    0.17
   4   6  -1    0.99    0.14
   6  -4   1    0.90    0.12
   4   6   1    0.65    0.24
  -4  -6   1    1.01    0.20
   4  -6  -1    0.95    0.10
   6  -4   1    0.88    0.21
   6   4  -1    0.68    0.24
  -6  -4  -1    0.89    0.22
  -4  -6   1    1.09    0.16
   4  -6  -1    1.05    0.23
   6   4  -1    0.80    0.24
   4   6   1    0.98    0.14
   4   6   1    0.43    0.13
  -6   4   1    0.78    0.19
  -4   6  -1    1.06    0.23
   6  -4   1    0.38    0.29
   4   6   1    0.94    0.13
  -4   6  -1    0.57    0.18
   4  -6  -1    0.95    0.16
   6   4  -1    1.00    0.25
   4   6   1    0.47    0.20
   4   6   1    0.95    0.12
   6   4  -1    1.03    0.24
   6   4  -1    0.96    0.15
   6  -4   1    0.70    0.15
   6  -4   1    0.93    0.18
  -6  -4  -1    0.47    0.17
   4  -6  -1    0.47    0.30
  -4  -6   1    1.05    0.22
   4  -6  -1    0.69    0.11
  -4  -6   1    0.57    0.18
   6   4  -1    0.59    0.11
   4   6   1    0.95    0.19
  -6   4   1    0.90    0.21
   6   4  -1    0.94    0.14
   6  -4   1    0.82    0.19
   4  -6  -1    0.90    0.16
   4  -6  -1    0.82    0.22
   6   4  -1    1.04    0.10
   6   4  -1    0.78    0.15
  -6   4   1    1.21    0.18
   4   6   1    1.45    0.22
   4   6   1    0.91    0.24
  -6   4   1    0.57    0.20
  -4   6  -1    1.13    0.18
   4   6   1    0.86    0.14
  -4   6  -1    0.68    0.21
   4  -6  -1    0.94    0.17
   6   4  -1    0.75    0.14
   5   6  -1   61.83    3.82
   6  -5  -1   63.24    3.80
   6  -5  -1   60.62    3.67
  -6  -5   1   65.47    3.82
   6  -5  -1   62.55    4.16
   6  -5  -1   64.64    3.73
   5  -6   1   62.95    3.78
  -5  -6  -1   60.89    3.81
  -6   5  -1   63.26    3.73
   5  -6   1   60.37    3.64
  -5   6   1   60.97    3.70
   6  -5  -1   61.74    3.93
  -5  -6  -1   61.51    3.69
   5   6  -1   61.91    3.69
   5  -6   1   60.53    3.73
   6  -5  -1   57.31    3.65
   5   6  -1   63.00    3.85
   5  -6   1   61.15    3.66
   5   6  -1   62.29    3.89
  -5   6   1   60.47    3.79
  -5   6   1   55.09    3.73
   5   6  -1   58.81    3.69
   6  -5  -1   61.60    3.70
  -6   5  -1   63.91    3.83
  -5   6   1   64.24    3.83
   6   5   1   65.78    3.72
   6   5   1   63.60    3.83
   6   5   1   62.17    3.64
   5   6  -1   64.08    3.67
   5  -6   1   59.19    3.77
   5   6  -1   61.06    3.71
   6  -5  -1   62.08    3.77
   5   6  -1   59.92    3.73
   6   5   1   60.91    3.66
   6   5   1   64.18    3.88
  -5  -6  -1   64.78    3.80
  -6   5  -1   56.82    3.75
   5  -6   1   62.10    4.14
  -6   5  -1   63.96    3.82
   6   5   1   62.36    3.79
   5   6  -1   66.15    3.75
   5  -6   1   62.92    3.69
  -6   5   1   61.37    3.81
   6  -5   1   64.96    3.79
  -5  -6   1   63.74    3.68
  -5   6  -1   64.33    3.83
   6   5  -1   60.30    3.72
   6  -5   1   59.14    3.65
  -6   5   1   62.26    3.80
  -5   6  -1   63.63    3.81
   5  -6  -1   65.69    3.74
   6  -5   1   63.02    3.68
  -6   5   1   62.89    3.71
   5   6   1   64.32    3.84
   6   5  -1   63.98    3.83
   5   6   1   62.11    3.80
   5   6   1   61.29    3.68
   6   5  -1   61.16    3.68
   5   6   1   62.21    3.88
   6  -5   1   56.89    3.71
   6   5  -1   62.86    3.90
   6   5  -1   59.79    3.70
   5   6   1   65.73    3.75
  -6  -5  -1   57.16    3.79
   5   6   1   61.33    3.67
  -5   6  -1   63.79    3.72
   5   6   1   58.46    3.67
   6   5  -1   63.64    3.85
   6   5  -1   60.59    3.66
   5  -6  -1   62.42    3.68
   5  -6  -1   60.87    3.78
  -6   5   1   58.18    3.76
   5  -6  -1   62.61    3.80
  -5  -6   1   62.15    3.76
   6   5  -1   61.42    3.69
   6   5  -1   65.30    3.74
   6  -5   1   60.68    3.76
   5  -6  -1   57.80    3.66
   5   6   1   63.64    3.73
  -5  -6   1   57.30    3.74
   5   6   1   60.26    3.65
   6  -5   1   64.12    4.15
   5  -6  -1   62.74    4.19
   5  -6  -1   63.64    3.71
   6   5  -1   61.74    3.85
   6   6  -1   -0.16    0.22
  -6   6   1   -0.13    0.15
   6   6   1   -0.11    0.18
   6   6   1    0.21    0.20
  -6   6   1    0.00    0.10
  -6   6  -1    0.07    0.09
  -6   6  -1   -0.11    0.16
   6   6  -1    0.07    0.08
   6   6   1   -0.15    0.13
   6   6  -1    0.03    0.10
  -6   6  -1   -0.14    0.08
  -6   6   1   -0.14    0.06
   6  -6  -1   -0.21    0.10
   6   6  -1   -0.01    0.23
  -6  -6  -1   -0.02    0.05
   6   6  -1    0.08    0.22
   6   6   1   -0.10    0.11
   6  -6   1    0.00    0.07
   6  -6  -1   -0.02    0.08
   6   6  -1    0.04    0.11
  -6   6  -1   -0.01    0.09
  -6   6   1   -0.13    0.08
   6  -6  -1    0.05    0.15
   6   6   1   -0.04    0.24
   6  -6   1    0.32    0.18
  -6   6  -1   -0.06    0.10
  -6  -6  -1   -0.10    0.08
  -6  -6   1   -0.16    0.08
  -6   6   1    0.11    0.09
   6  -6  -1    0.15    0.19
  -6   6   1    0.13    0.20
  -6   6   1   -0.18    0.16
   6  -6   1    0.13    0.18
  -6   6   1    0.07    0.09
  -6   6  -1    0.13    0.10
   6  -6  -1    0.26    0.21
  -6   6   1    0.00    0.07
  -6   6   1    0.07    0.07
   6   6  -1    0.06    0.15
  -6  -6   1   -0.20    0.07
   6   6  -1    0.30    0.13
  -6   6  -1   -0.07    0.08
  -6  -6   1   -0.15    0.08
  -6  -6  -1    0.00    0.07
  -6   6  -1   -0.01    0.13
  -6  -6  -1   -0.02    0.08
  -6   6   1    0.07    0.17
  -6  -6  -1   -0.11    0.11
  -6   6  -1   -0.12    0.08
   6  -6   1   -0.12    0.10
  -6  -6  -1   -0.01    0.09
  -6   6   1   -0.02    0.04
  -6   6   1   -0.09    0.11
   6   6  -1    0.02    0.09
  -6  -6   1    0.29    0.21
   6   6   1    0.11    0.23
   6   6  -1    0.06    0.08
  -6  -6   1   -0.25    0.10
  -6   6  -1    0.08    0.16
  -6  -6   1    0.02    0.07
  -6   6  -1   -0.02    0.09
   6   6   1    0.05    0.12
   6  -6   1   -0.03    0.08
  -6  -6  -1    0.21    0.16
  -6   6   1   -0.11    0.09
   6  -6  -1    0.10    0.07
  -6  -6   1   -0.04    0.10
   0  -7  -1   72.62    4.37
  -7   0   1   78.29    4.53
  -7   0  -1   72.82    4.46
   0  -7   1   75.51    4.45
   0   7  -1   75.90    4.48
   0  -7   1   71.11    4.39
   0   7  -1   73.71    4.40
   7   0   1   72.53    4.54
   0  -7  -1   77.69    4.40
   0  -7   1   75.91    4.50
   0   7   1   74.72    4.44
   0  -7  -1   73.43    4.47
   0  -7   1   68.47    4.42
   0  -7  -1   76.23    4.41
   0  -7  -1   76.82    4.36
   7   0   1   73.15    4.53
  -7   0   1   76.64    4.53
   0   7   1   76.83    4.55
   7   0  -1   75.44    4.42
   7   0  -1   70.72    4.34
   0  -7   1   75.56    4.46
   0  -7  -1   74.62    4.40
   7   0   1   71.22    4.45
   0   7   1   67.97    4.42
  -7   0   1   73.42    4.50
   0   7  -1   76.71    4.41
   0  -7  -1   72.67    4.37
   7   0   1   74.78    4.45
  -7   0  -1   75.22    4.50
   0  -7   1   73.12    4.41
   0   7   1   67.70    4.47
   7   0  -1   73.59    4.50
   0   7  -1   70.66    4.42
   0   7   1   77.38    4.56
   7   0   1   77.54    4.53
   7   0   1   75.88    4.44
   0   7  -1   68.49    4.37
   7   0  -1   73.12    4.40
   0  -7   1   76.37    4.53
   7   0  -1   74.22    4.49
   7   0   1   73.45    4.48
   0   7  -1   73.63    4.49
   0   7  -1   75.29    4.39
   7   0  -1   78.80    4.48
   0  -7  -1   67.68    4.34
   0   7  -1   73.31    4.38
  -7   0  -1   80.50    4.49
   7   0  -1   70.10    4.37
   0  -7   1   75.98    4.53
   7   0  -1   67.63    4.37
   0   7   1   72.94    4.55
   0  -7   1   76.44    4.76
  -7   0   1   73.00    4.44
   0   7   1   75.56    4.47
  -7   0  -1   69.12    4.38
  -7   0  -1   76.00    4.50
   7   0  -1   72.68    4.45
   7   0   1   79.89    4.64
   0   7  -1   73.84    4.50
  -7   0   1   80.79    4.56
   0  -7  -1   74.72    4.47
   7   0   1   75.70    4.51
   0   7   1   73.58    4.44
   0  -7  -1   75.72    4.45
   0   7  -1   74.53    4.39
   0  -7   1   78.75    4.46
   0  -7  -1   75.17    4.73
   7  -1  -1    2.05    0.24
  -1   7   1    2.27    0.27
   1   7  -1    2.56    0.30
  -7  -1   1    2.45    0.32
   1  -7   1    2.18    0.31
   7   1   1    2.40    0.22
   7   1   1    2.23    0.34
   7   1   1    2.15    0.33
  -1  -7  -1    2.23    0.20
  -7  -1   1    2.40    0.28
   1   7  -1    2.42    0.34
   7   1   1    2.40    0.32
  -7  -1   1    2.42    0.33
  -1  -7  -1    2.40    0.30
   1   7  -1    2.53    0.30
   1   7  -1    2.43    0.27
  -1  -7  -1    2.32    0.27
   1   7  -1    2.25    0.24
   7   1   1    2.13    0.28
   7  -1  -1    2.07    0.33
   1  -7   1    2.46    0.31
   7   1   1    2.47    0.24
   1  -7   1    2.02    0.44
  -1  -7  -1    2.55    0.22
  -1   7   1    2.38    0.33
   1   7  -1    1.94    0.22
  -7   1  -1    2.27    0.33
   7  -1  -1    2.46    0.22
   7   1   1    2.37    0.28
   1   7  -1    2.52    0.23
   7  -1  -1    1.94    0.38
  -7  -1   1    1.73    0.27
  -7   1  -1    2.58    0.28
   1  -7   1    2.24    0.20
  -7   1  -1    2.33    0.31
  -7   1  -1    1.97    0.28
  -1   7   1    2.30    0.33
   7   1   1    2.19    0.17
   1  -7   1    2.18    0.19
   1   7  -1    2.80    0.26
  -7  -1   1    2.29    0.24
   1  -7   1    1.65    0.31
  -1  -7  -1    1.61    0.39
   1   7  -1    2.25    0.35
  -1   7   1    2.54    0.25
  -1  -7  -1    2.33    0.20
   1  -7   1    2.36    0.26
   7  -1  -1    2.12    0.24
   7  -1  -1    2.86    0.30
  -1  -7  -1    1.79    0.25
  -1  -7  -1    2.26    0.30
  -1  -7  -1    2.34    0.26
  -1  -7  -1    2.44    0.25
   1  -7   1    2.37    0.27
  -1   7   1    2.62    0.25
  -1   7   1    2.47    0.35
   7   1   1    2.42    0.20
   1  -7   1    2.46    0.25
   1  -7   1    2.16    0.32
  -7   1  -1    2.57    0.34
   1   7  -1    2.26    0.35
   7  -1  -1    2.41    0.28
   7  -1  -1    2.28    0.27
   7  -1  -1    2.00    0.24
   1   7  -1    2.56    0.25
   1  -7   1    1.90    0.20
  -1  -7   1    2.05    0.23
   1   7   1    2.22    0.23
   1  -7  -1    2.43    0.23
  -1  -7   1    2.74    0.29
  -1  -7   1    2.15    0.20
   1  -7  -1    2.37    0.22
   1   7   1    2.42    0.24
  -1   7  -1    2.48    0.34
  -7   1   1    2.34    0.32
   1  -7  -1    2.77    0.29
  -7  -1  -1    2.53    0.31
  -1  -7   1    2.22    0.24
   1   7   1    2.56    0.37
  -1   7  -1    2.23    0.32
  -7   1   1    2.80    0.32
   7  -1   1    2.60    0.33
   7  -1   1    2.45    0.26
  -1  -7   1    2.27    0.22
   7  -1   1    2.21    0.25
   1   7   1    3.00    0.28
   7   1  -1    2.74    0.37
  -1  -7   1    2.44    0.19
   7  -1   1    1.84    0.40
   7   1  -1    2.45    0.18
  -1  -7   1    2.24    0.26
   1   7   1    2.51    0.29
   1   7   1    1.97    0.25
  -1  -7   1    2.54    0.24
   7   1  -1    2.60    0.31
   7   1  -1    2.34    0.25
  -7  -1  -1    2.15    0.29
  -1   7  -1    2.55    0.26
   1   7   1    2.36    0.32
   7   1  -1    2.44    0.24
  -1   7  -1    2.09    0.23
   1   7   1    2.19    0.26
   1  -7  -1    2.42    0.31
   7  -1   1    2.21    0.24
   1  -7  -1    2.60    0.33
   7   1  -1    2.37    0.34
  -7  -1  -1    2.66    0.24
  -1  -7   1    2.04    0.20
  -1  -7   1    1.55    0.40
   1  -7  -1    2.43    0.25
  -7  -1  -1    2.35    0.29
   7  -1   1    2.07    0.27
   1   7   1    2.00    0.35
  -1  -7   1    2.42    0.30
   1  -7  -1    2.21    0.20
   7  -1   1    2.40    0.31
  -7   1   1    2.53    0.32
  -7   1   1    2.30    0.29
  -7   1   1    2.41    0.25
   1   7   1    2.48    0.34
  -1  -7   1    1.88    0.30
   7   1  -1    1.90    0.21
  -1   7  -1    2.24    0.32
  -7  -1  -1    2.31    0.33
   1  -7  -1    2.22    0.46
  -1   7  -1    1.97    0.23
   1  -7  -1    2.60    0.25
   7  -1   1    1.91    0.31
   2  -7   1   76.53    4.56
   7   2   1   74.02    4.65
   2  -7   1   74.62    4.93
   2  -7   1   78.26    4.57
  -2   7   1   68.62    4.58
   7   2   1   70.79    4.51
   7  -2  -1   76.87    4.72
   2   7  -1   80.37    4.61
  -2   7   1   77.24    4.55
  -2   7   1   79.04    4.57
  -2  -7  -1   77.91    4.57
  -7   2  -1   76.80    4.58
  -7  -2   1   79.64    4.68
  -7  -2   1   74.36    4.54
   7   2   1   75.73    4.69
   2   7  -1   76.87    4.68
   7  -2  -1   81.40    4.62
  -2  -7  -1   73.53    4.84
  -7  -2   1   75.17    4.66
   2   7  -1   76.08    4.62
  -2  -7  -1   81.55    4.56
   7   2   1   75.97    4.61
   2   7  -1   78.98    4.61
   2  -7   1   78.24    4.57
   2  -7   1   75.28    4.51
   2   7  -1   73.24    4.53
  -2   7   1   80.29    4.69
   2  -7   1   78.29    4.63
   2   7  -1   79.28    4.69
   2   7  -1   79.21    4.58
  -7   2  -1   75.37    4.70
   7   2   1   79.36    4.53
  -2   7   1   75.78    4.54
   2   7  -1   75.77    4.56
   2  -7   1   74.62    4.63
   2   7  -1   78.11    4.57
   7  -2  -1   74.73    4.52
  -7   2  -1   75.86    4.66
  -7   2  -1   77.41    4.67
   2   7  -1   72.57    4.55
   2  -7   1   80.15    4.65
   2   7  -1   77.09    4.70
  -2  -7  -1   76.07    4.54
  -2   7   1   72.28    4.56
   7   2   1   76.94    4.61
  -2   7   1   79.22    4.66
  -7   2  -1   75.94    4.66
   2  -7   1   74.91    4.53
  -2  -7  -1   77.32    4.61
  -2  -7  -1   81.56    4.69
  -7  -2   1   71.63    4.62
  -2  -7  -1   81.27    4.66
   7  -2  -1   75.22    4.83
  -2   7   1   74.74    4.64
   7  -2  -1   74.55    4.60
   2  -7   1   76.77    4.53
   7  -2  -1   74.84    4.58
   2  -7   1   75.41    4.66
   7  -2   1   75.78    4.68
   2   7   1   77.13    4.54
   2  -7  -1   78.91    4.59
  -2  -7   1   78.85    4.59
   7  -2   1   76.31    4.59
   7   2  -1   78.71    4.65
  -2  -7   1   72.05    4.77
   2   7   1   74.13    4.54
   2   7   1   81.75    4.61
  -2  -7   1   74.08    4.66
  -7  -2  -1   73.58    4.67
  -7  -2  -1   74.00    4.60
  -7  -2  -1   73.03    4.65
  -2   7  -1   76.54    4.55
  -7   2   1   75.47    4.65
  -7  -2  -1   78.45    4.69
   2  -7  -1   76.30    4.63
   2  -7  -1   74.62    4.52
  -7   2   1   74.62    4.68
   7  -2   1   75.13    4.58
   7   2  -1   77.44    4.68
   7   2  -1   77.78    4.72
  -2   7  -1   82.79    4.70
   7   2  -1   80.06    4.56
   7  -2   1   76.97    4.61
  -2  -7   1   75.64    4.52
   2   7   1   79.12    4.61
  -2  -7   1   81.52    4.59
   7   2  -1   79.26    4.55
   7   2  -1   73.47    4.52
   2   7   1   84.38    4.71
  -2   7  -1   76.64    4.64
  -7  -2  -1   70.52    4.54
  -7   2   1   77.19    4.66
  -2  -7   1   78.51    4.55
   2   7   1   73.88    4.52
   7  -2   1   78.95    4.62
   7  -2   1   72.72    4.83
   2  -7  -1   72.62    4.95
   2   7   1   80.28    4.68
   7   2  -1   75.74    4.58
   2   7   1   76.81    4.56
   2  -7  -1   75.36    4.56
   2   7   1   76.88    4.56
   2  -7  -1   79.26    4.66
   7   2  -1   74.34    4.66
   2  -7  -1   81.30    4.59
  -2  -7   1   74.83    4.57
  -7   2   1   79.47    4.66
   7  -2   1   74.12    4.57
   7  -2   1   80.48    4.62
   2  -7  -1   79.24    4.65
   2   7   1   74.61    4.70
  -7   2   1   74.78    4.57
   2  -7  -1   72.75    4.54
  -2  -7   1   80.17    4.54
   2  -7  -1   75.23    4.53
  -2  -7   1   80.81    4.55
   7   2  -1   77.42    4.54
  -2  -7   1   78.60    4.64
  -3  -7  -1    0.00    0.11
   3  -7   1   -0.31    0.15
  -3  -7  -1    0.04    0.09
  -3  -7  -1   -0.11    0.14
   3   7  -1    0.09    0.17
   3   7  -1   -0.10    0.10
  -3   7   1   -0.13    0.11
   3  -7   1    0.05    0.14
   3   7  -1   -0.02    0.13
   7   3   1    0.11    0.16
  -7   3  -1    0.00    0.18
  -3   7   1    0.11    0.11
   7  -3  -1    0.07    0.11
   7   3   1    0.02    0.06
   3   7  -1   -0.10    0.07
  -3   7   1    0.06    0.14
  -3  -7  -1    0.08    0.15
   7  -3  -1    0.01    0.14
  -3  -7  -1    0.08    0.18
   7   3   1   -0.07    0.20
   7  -3  -1    0.09    0.07
   3   7  -1    0.06    0.13
   3   7  -1   -0.28    0.11
   7  -3  -1   -0.04    0.13
  -7   3  -1   -0.03    0.15
   3  -7   1    0.01    0.08
  -7  -3   1    0.09    0.14
   7   3   1   -0.01    0.09
  -7   3  -1   -0.08    0.16
  -3  -7  -1    0.31    0.33
   7  -3  -1   -0.20    0.32
  -7   3  -1    0.10    0.12
   3   7  -1   -0.03    0.10
   7  -3  -1    0.06    0.05
   3  -7   1   -0.14    0.08
   3   7  -1    0.29    0.17
   3  -7   1   -0.11    0.17
  -7  -3   1   -0.34    0.16
   7  -3  -1    0.24    0.25
  -3   7   1    0.03    0.19
   7  -3  -1    0.22    0.16
  -3   7   1   -0.09    0.14
  -7   3  -1    0.08    0.16
  -3   7   1   -0.18    0.15
   3   7  -1   -0.13    0.16
   3   7  -1   -0.07    0.15
   3   7  -1   -0.01    0.20
   3  -7   1    0.16    0.31
  -3  -7  -1    0.03    0.09
   3  -7   1    0.04    0.09
   3  -7   1   -0.13    0.18
  -3   7   1   -0.23    0.15
   7   3   1   -0.21    0.14
  -3  -7   1    0.05    0.12
   3   7   1    0.22    0.13
   7   3  -1    0.06    0.06
   3   7   1    0.05    0.16
   3   7   1   -0.03    0.10
   7   3  -1   -0.02    0.07
   3  -7  -1    0.00    0.12
  -7   3   1    0.02    0.17
  -3  -7   1   -0.18    0.15
   3   7   1    0.20    0.10
   3  -7  -1   -0.18    0.13
   7  -3   1    0.45    0.26
  -3  -7   1    0.20    0.16
  -3  -7   1   -0.26    0.26
  -3  -7   1    0.07    0.15
   7   3  -1   -0.01    0.09
   3   7   1   -0.12    0.15
  -7  -3  -1   -0.16    0.13
   3   7   1   -0.05    0.12
   7  -3   1   -0.04    0.05
   3  -7  -1   -0.04    0.08
  -3   7  -1    0.07    0.16
  -3   7  -1    0.15    0.12
  -3   7  -1    0.20    0.18
   3   7   1   -0.11    0.16
  -3  -7   1   -0.02    0.11
  -3  -7   1    0.14    0.10
   3   7   1   -0.04    0.10
   7   3  -1   -0.11    0.17
   3  -7  -1   -0.01    0.07
  -7   3   1    0.05    0.14
   3  -7  -1   -0.21    0.29
   7   3  -1   -0.06    0.12
   7  -3   1    0.04    0.16
  -3   7  -1    0.00    0.16
   3   7   1   -0.11    0.10
  -3  -7   1   -0.05    0.08
   7  -3   1   -0.04    0.16
  -3   7  -1    0.21    0.18
   7   3  -1   -0.04    0.18
   7   3  -1   -0.04    0.09
  -7  -3  -1    0.07    0.19
   3   7   1   -0.11    0.19
   7  -3   1   -0.44    0.32
   3  -7  -1   -0.13    0.13
   3  -7  -1    0.09    0.14
   7  -3   1    0.05    0.12
  -7   3   1    0.21    0.17
   7  -3   1    0.12    0.20
  -7   3   1   -0.02    0.16
   3  -7  -1    0.04    0.13
   7   3  -1    0.59    0.27
  -7   4  -1   31.11    1.92
  -7  -4   1   34.73    1.93
  -7   4  -1   33.47    2.08
  -7   4  -1   34.62    2.00
   4  -7   1   32.20    2.06
   4   7  -1   33.67    2.02
  -7  -4   1   31.84    1.91
   4   7  -1   29.99    1.92
   7  -4  -1   31.38    1.92
   7  -4  -1   30.94    2.20
   4   7  -1   32.40    2.10
   4   7  -1   34.29    1.96
  -4   7   1   31.39    2.05
  -4  -7  -1   33.04    2.08
   7  -4  -1   33.20    1.94
   4   7  -1   33.22    1.98
  -7   4  -1   30.37    2.05
  -4  -7  -1   29.90    1.91
   7  -4  -1   34.05    1.99
   4   7  -1   32.15    1.93
   7   4   1   31.08    1.91
   4   7  -1   32.83    2.16
  -4   7   1   29.99    1.91
  -7  -4   1   31.22    1.91
  -7  -4   1   29.24    1.91
   4   7  -1   32.89    2.12
   4   7  -1   30.98    1.92
   4   7  -1   32.94    1.96
   4   7  -1   33.90    2.02
  -7  -4   1   30.19    1.92
   7   4   1   34.13    2.12
   4  -7   1   32.42    2.06
  -7   4  -1   31.50    1.92
  -7   4  -1   31.26    1.92
  -7   4  -1   31.65    1.93
  -4   7   1   33.23    1.97
  -4   7   1   31.08    1.90
   4  -7   1   32.51    2.03
   4  -7   1   32.14    2.05
   4  -7   1   31.99    1.93
   7   4   1   30.96    2.14
  -7   4  -1   33.01    2.14
   7  -4  -1   35.77    2.08
   4   7  -1   32.26    1.95
   7   4   1   34.01    1.98
   7  -4  -1   31.64    2.02
  -7   4  -1   30.17    1.92
  -7  -4   1   32.15    1.93
  -7   4  -1   33.06    2.10
   7  -4  -1   32.60    2.04
  -4   7   1   33.98    1.92
  -7  -4   1   33.71    2.11
  -7  -4   1   32.62    1.92
   7  -4  -1   31.96    2.40
  -4   7   1   32.15    2.11
  -7   4  -1   31.78    1.92
  -4  -7  -1   34.68    2.08
  -4  -7  -1   33.24    1.96
   7   4   1   32.69    2.06
   4   7  -1   33.53    2.02
   4  -7   1   32.53    1.91
   7   4   1   32.03    1.93
  -7   4  -1   30.41    1.91
   4   7   1   31.99    2.15
   4  -7  -1   33.91    2.07
  -4   7  -1   32.08    2.09
  -4   7  -1   33.55    2.06
  -4   7  -1   30.46    1.92
  -7   4   1   30.57    1.91
  -4  -7   1   33.36    2.05
  -7   4   1   30.43    1.92
  -4   7  -1   31.64    1.91
   7  -4   1   34.21    1.94
  -7   4   1   30.34    1.91
   7   4  -1   31.82    1.96
   4   7   1   31.53    1.92
   7   4  -1   32.96    2.18
   4  -7  -1   32.26    1.92
   7  -4   1   34.06    2.06
  -4  -7   1   33.35    2.10
  -7  -4  -1   30.52    2.06
  -7   4   1   33.10    1.91
  -7   4   1   33.45    1.99
   4   7   1   32.41    2.12
  -7   4   1   32.78    2.09
  -4   7  -1   30.98    1.91
  -7  -4  -1   28.62    1.92
  -4  -7   1   31.22    2.04
  -7   4   1   32.77    2.09
   7   4  -1   34.40    2.13
   4   7   1   30.07    1.95
  -7  -4  -1   29.82    1.92
   7   4  -1   32.74    1.94
  -4  -7   1   30.85    1.91
  -7  -4  -1   32.88    1.93
   4  -7  -1   33.73    1.99
  -7   4   1   29.61    1.91
  -7   4   1   30.84    1.91
   7  -4   1   31.71    2.02
  -4   7  -1   34.39    1.98
   4   7   1   33.98    2.02
   7   4  -1   31.16    1.92
   7  -4   1   33.07    2.19
   4   7   1   32.26    1.92
   4  -7  -1   30.95    2.00
   4   7   1   33.35    1.93
  -7  -4  -1   31.47    1.92
  -7  -4  -1   33.17    2.11
   7  -4   1   33.06    2.43
   4   7   1   33.87    2.03
   4   7   1   34.31    1.96
  -7   4   1   30.59    2.05
  -7  -4  -1   32.81    1.93
   4   7   1   32.89    2.08
   4   7   1   31.89    1.94
  -7   4   1   31.47    1.91
   4   7   1   31.89    1.95
  -7  -4  -1   28.98    1.91
   4  -7  -1   34.21    2.00
   7   4  -1   32.19    1.94
  -4  -7   1   33.41    1.96
   4  -7  -1   33.38    2.07
   7   4  -1   33.22    1.98
   7   4  -1   31.73    2.07
   4  -7  -1   32.56    1.94
   7  -4   1   30.67    1.91
   7   4  -1   32.97    2.13
  -7   5  -1   -0.17    0.08
  -7  -5   1   -0.09    0.05
  -7  -5   1   -0.07    0.09
   5   7  -1   -0.10    0.24
  -7   5  -1   -0.08    0.07
  -5   7   1    0.00    0.06
  -5   7   1    0.22    0.11
  -5  -7  -1    0.02    0.15
  -5  -7  -1   -0.02    0.06
   7   5   1    0.13    0.09
   5  -7   1    0.00    0.08
  -7  -5   1    0.05    0.22
   5  -7   1    0.13    0.17
  -7  -5   1    0.00    0.06
   5   7  -1   -0.01    0.09
   7   5   1   -0.07    0.23
   7   5   1    0.07    0.11
   5   7  -1    0.08    0.09
  -7   5  -1    0.06    0.11
   7  -5  -1    0.04    0.16
  -7   5  -1   -0.30    0.18
   5   7  -1   -0.13    0.12
  -7   5  -1    0.13    0.16
   5  -7   1   -0.24    0.19
  -5   7   1   -0.03    0.07
  -7   5  -1   -0.09    0.10
   7  -5  -1   -0.01    0.20
  -5   7   1   -0.05    0.06
   7   5   1   -0.24    0.27
   5   7  -1   -0.14    0.08
   5   7  -1   -0.36    0.19
  -7  -5   1   -0.09    0.08
  -7   5  -1    0.01    0.19
  -7   5  -1   -0.02    0.08
  -7   5  -1    0.22    0.22
   7  -5  -1   -0.02    0.10
   7   5   1    0.22    0.21
  -7   5  -1    0.00    0.09
   7  -5  -1    0.01    0.07
   5  -7   1   -0.11    0.08
   5  -7   1   -0.12    0.15
   5   7  -1    0.01    0.13
  -7  -5   1    0.05    0.07
  -7  -5   1   -0.14    0.08
   7   5   1    0.13    0.14
   5   7  -1    0.24    0.27
  -7  -5   1   -0.13    0.09
   5   7  -1    0.07    0.12
  -5   7   1    0.08    0.09
  -5   7   1   -0.02    0.08
  -5   7   1    0.07    0.21
  -7   5  -1   -0.03    0.11
  -7   5  -1    0.07    0.10
  -7  -5   1   -0.02    0.09
   7  -5  -1    0.05    0.15
  -5   7   1   -0.01    0.12
  -5   7   1   -0.10    0.11
  -7  -5   1   -0.10    0.08
  -5   7   1    0.03    0.08
  -7   5  -1   -0.11    0.07
  -5  -7  -1    0.01    0.18
   5   7  -1   -0.15    0.17
   7  -5  -1    0.08    0.16
  -5  -7  -1   -0.05    0.12
   7  -5  -1   -0.02    0.07
  -5  -7  -1    0.10    0.07
   5   7  -1   -0.02    0.11
   7   5  -1    0.08    0.09
   5   7   1   -0.05    0.09
  -7   5   1   -0.04    0.08
   5   7   1   -0.02    0.12
   7   5  -1   -0.01    0.11
  -7  -5  -1   -0.06    0.09
   7  -5   1    0.16    0.20
   5   7   1    0.24    0.18
   5   7   1    0.50    0.30
  -5  -7   1    0.04    0.06
   5   7   1    0.08    0.12
  -5   7  -1   -0.12    0.09
  -5   7  -1   -0.14    0.08
   7  -5   1   -0.04    0.06
   5   7   1    0.30    0.17
  -5   7  -1   -0.09    0.16
   5  -7  -1    0.05    0.09
  -5   7  -1   -0.09    0.10
  -5  -7   1    0.05    0.08
   5   7   1    0.24    0.22
  -7  -5  -1    0.01    0.07
  -7   5   1    0.24    0.18
   5   7   1    0.00    0.14
  -5   7  -1   -0.03    0.16
  -7   5   1    0.00    0.14
  -7   5   1   -0.14    0.10
   5   7   1    0.10    0.11
  -5   7  -1   -0.20    0.08
  -5   7  -1   -0.05    0.19
  -7   5   1   -0.11    0.09
  -5   7  -1    0.03    0.05
   7   5  -1    0.07    0.24
  -7   5   1   -0.04    0.09
  -7  -5  -1    0.01    0.06
   7  -5   1    0.00    0.09
  -5  -7   1   -0.16    0.18
  -7  -5  -1   -0.01    0.11
   7  -5   1    0.20    0.20
  -7   5   1    0.01    0.17
  -7   5   1   -0.12    0.08
  -7   5   1    0.00    0.09
  -7  -5  -1   -0.21    0.10
   5  -7  -1    0.07    0.09
   5  -7  -1    0.23    0.15
   5  -7  -1    0.06    0.16
   7   5  -1    0.05    0.31
  -7   5   1   -0.15    0.08
  -5   7  -1   -0.04    0.10
   5   7   1   -0.12    0.11
  -5  -7   1   -0.05    0.10
  -7   5   1    0.22    0.08
   5  -7  -1    0.12    0.18
  -7  -5  -1   -0.10    0.07
  -7  -5  -1   -0.11    0.08
   5  -7  -1    0.06    0.17
   7   5  -1   -0.07    0.09
  -7   5   1    0.16    0.21
  -5   7  -1   -0.20    0.09
  -5   7  -1   -0.03    0.06
  -5  -7   1   -0.26    0.08
  -7  -5  -1   -0.03    0.09
  -7   5   1    0.03    0.09
  -7  -5  -1   -0.01    0.17
   5   7   1    0.18    0.23
   7   5  -1   -0.04    0.16
   7   5  -1   -0.05    0.13
  -7   6  -1   28.50    1.83
  -7   6  -1   31.08    1.84
  -7   6  -1   32.75    1.83
  -6   7   1   30.95    1.85
  -7   6  -1   28.74    2.02
   6   7  -1   31.10    1.95
   7   6   1   27.78    2.01
  -7  -6   1   32.50    1.85
  -6   7   1   29.12    1.83
  -7   6  -1   31.97    1.83
   6  -7   1   29.51    2.01
   6   7  -1   28.72    2.03
  -6  -7  -1   30.43    1.83
   7  -6  -1   31.21    2.01
   7   6   1   31.36    2.09
   6  -7   1   30.21    2.01
   6   7  -1   28.33    1.88
   6   7  -1   29.19    2.13
  -7   6  -1   33.09    1.84
  -6   7   1   31.61    1.83
   7  -6  -1   29.72    2.01
  -7  -6   1   31.17    1.83
   6   7  -1   32.91    1.84
  -6  -7  -1   29.26    1.99
  -7   6  -1   32.15    1.83
   7  -6  -1   32.51    1.84
   6  -7   1   27.78    1.83
  -7   6  -1   31.93    1.83
  -7  -6   1   29.28    1.83
  -6  -7  -1   29.79    1.83
   6  -7   1   28.06    1.83
   7   6   1   28.83    2.15
   7   6   1   29.55    1.83
  -6  -7  -1   30.75    1.83
   7   6   1   32.05    1.95
  -7   6  -1   32.32    1.83
   6  -7   1   31.15    1.90
   6  -7   1   32.63    1.86
   7   6   1   31.57    1.88
  -7  -6   1   30.66    1.84
   6  -7   1   30.59    1.93
  -6   7   1   31.62    1.84
  -6   7   1   29.06    1.82
   7  -6  -1   30.63    1.88
  -6   7   1   30.42    2.07
  -6   7   1   30.97    1.84
  -6   7   1   31.68    1.92
   7   6   1   30.12    1.97
  -7   6  -1   29.80    1.82
  -6  -7  -1   30.33    1.82
   7   6   1   30.88    1.85
   6  -7   1   31.11    1.84
  -7   6  -1   32.14    1.92
  -7  -6   1   32.57    1.84
  -6   7   1   30.15    1.84
   6   7  -1   29.81    1.82
   6   7  -1   30.47    1.83
   6   7  -1   28.85    1.85
  -7  -6   1   30.33    1.84
  -6   7   1   32.02    1.85
  -6  -7  -1   31.17    1.83
   7   6   1   29.88    1.83
   7  -6  -1   30.75    1.82
   6   7  -1   29.44    2.06
  -7  -6   1   30.00    1.84
   7  -6  -1   28.57    1.97
  -7   6  -1   30.56    2.03
  -6   7   1   30.67    1.84
   7  -6  -1   30.89    1.91
   6   7  -1   32.86    1.87
  -7  -6   1   31.89    1.84
  -7  -6  -1   29.59    1.83
   7   6  -1   30.27    1.82
  -7   6   1   31.64    1.84
   7  -6   1   32.13    1.85
   6  -7  -1   29.63    2.02
   6  -7  -1   30.62    2.02
   7   6  -1   32.89    1.84
  -7   6   1   30.05    1.85
  -7   6   1   28.01    1.83
   6   7   1   34.67    1.86
   7   6  -1   32.07    1.86
  -7   6   1   30.91    1.83
  -6  -7   1   32.70    1.84
   7   6  -1   31.88    1.93
   6   7   1   29.34    2.07
  -7   6   1   31.15    1.84
   6  -7  -1   27.80    1.82
   7  -6   1   30.47    2.01
   6   7   1   28.48    2.01
  -6   7  -1   30.56    1.82
  -7   6   1   31.13    1.92
  -6  -7   1   31.58    1.84
   7  -6   1   27.52    1.97
  -7  -6  -1   30.82    1.82
  -6  -7   1   31.34    1.84
   6  -7  -1   29.09    1.98
   6   7   1   31.95    1.96
  -7  -6  -1   29.87    1.83
  -6   7  -1   30.85    2.04
  -6   7  -1   28.99    1.81
   7   6  -1   31.68    2.09
  -6  -7   1   32.60    1.83
  -6   7  -1   30.83    1.83
   7  -6   1   32.08    1.90
   6   7   1   31.12    1.84
  -7  -6  -1   31.77    1.82
  -7  -6  -1   29.75    1.83
  -7   6   1   30.31    1.84
  -7  -6  -1   30.14    1.84
   6  -7  -1   30.50    1.90
   7   6  -1   29.50    2.15
  -6   7  -1   30.11    1.84
   6  -7  -1   28.07    1.82
   7   6  -1   29.19    1.82
   6  -7  -1   30.81    1.83
  -7   6   1   30.09    1.84
  -6  -7   1   31.24    1.84
  -6   7  -1   31.28    1.83
  -6   7  -1   30.86    2.02
  -6   7  -1   31.05    1.82
  -7  -6  -1   29.63    1.83
  -7   6   1   31.91    2.08
   7  -6   1   31.14    1.84
   6  -7  -1   32.30    1.92
  -6   7  -1   32.53    1.83
   7   6  -1   27.86    2.02
   6   7   1   34.40    1.89
  -6   7  -1   32.23    1.83
  -7  -6  -1   29.62    1.83
  -7   6   1   31.52    1.84
  -6   7  -1   28.77    1.82
  -7   6   1   30.57    1.84
  -6   7  -1   31.79    1.83
   6   7   1   31.24    1.84
   6   7   1   33.51    1.99
   6  -7  -1   32.98    1.85
  -6   7  -1   30.37    1.90
  -6  -7   1   28.08    1.97
   6   7   1   27.16    2.13
  -7  -7  -1   -0.01    0.11
  -7   7   1    0.00    0.12
   7   7  -1   -0.24    0.29
   7  -7  -1    0.03    0.08
  -7   7  -1   -0.13    0.07
   7   7   1   -0.17    0.09
  -7   7   1   -0.02    0.10
  -7   7   1   -0.07    0.11
  -7   7  -1    0.03    0.09
   7  -7   1   -0.02    0.19
   7   7  -1   -0.03    0.12
  -7  -7  -1    0.13    0.11
  -7   7  -1    0.15    0.11
  -7   7  -1   -0.14    0.26
  -7   7   1    0.14    0.17
  -7  -7   1   -0.10    0.11
   7   7   1   -0.03    0.12
  -7   7  -1    0.00    0.21
  -7  -7   1   -0.04    0.10
   7  -7  -1   -0.13    0.13
   7   7   1    0.01    0.15
  -7   7   1   -0.10    0.13
  -7   7  -1    0.05    0.10
  -7  -7   1    0.02    0.08
  -7  -7   1   -0.07    0.07
   7   7   1    0.03    0.25
   7   7  -1   -0.11    0.11
  -7   7  -1    0.00    0.07
   7  -7   1    0.07    0.22
  -7   7  -1   -0.04    0.10
   7  -7  -1    0.07    0.22
  -7  -7   1   -0.22    0.16
  -7  -7   1   -0.07    0.10
  -7  -7  -1    0.13    0.11
   7  -7  -1    0.00    0.16
  -7   7  -1   -0.01    0.10
   7  -7   1    0.00    0.09
  -7  -7  -1    0.05    0.06
  -7  -7  -1    0.13    0.10
   7   7  -1    0.09    0.19
   7  -7   1    0.04    0.10
   7  -7   1    0.07    0.14
   7  -7  -1   -0.06    0.10
   7   7   1    0.27    0.21
   7  -7   1   -0.05    0.26
  -7   7   1    0.16    0.10
   7   7  -1   -0.08    0.14
   7   7   1    0.19    0.15
   7   7  -1    0.17    0.20
  -7   7  -1   -0.03    0.10
   7  -7  -1   -0.13    0.27
   7   7   1   -0.21    0.20
  -7   7   1    0.02    0.08
  -7   7   1    0.01    0.08
  -7  -7  -1   -0.18    0.09
   7   7   1    0.17    0.25
  -7   7   1    0.03    0.08
  -7   7  -1   -0.01    0.17
  -7  -7   1    0.04    0.08
   7   7  -1    0.05    0.25
  -7   7   1   -0.12    0.25
   7   7  -1    0.00    0.09
  -7   7  -1    0.16    0.12
   7  -7  -1   -0.15    0.30
   7  -7  -1    0.10    0.10
   0   8   1   -0.01    0.10
   8   0   1    0.21    0.16
   0  -8  -1   -0.06    0.14
   0   8   1   -0.04    0.14
   0  -8  -1    0.07    0.08
  -8   0  -1   -0.08    0.15
   0   8  -1    0.13    0.14
   0  -8   1    0.08    0.16
  -8   0   1    0.04    0.14
  -8   0   1    0.14    0.13
  -8   0   1   -0.07    0.07
   0  -8  -1    0.13    0.11
   0  -8  -1   -0.05    0.14
   8   0  -1    0.06    0.16
   8   0   1    0.41    0.28
  -8   0  -1   -0.12    0.17
  -8   0  -1    0.20    0.13
   8   0  -1   -0.12    0.13
   0  -8  -1    0.00    0.13
   8   0  -1    0.12    0.24
   8   0  -1   -0.35    0.24
   0  -8  -1    0.04    0.08
   0   8  -1   -0.07    0.17
   0  -8  -1    0.11    0.17
   8   0   1    0.09    0.16
   0  -8   1    0.03    0.14
   0   8   1    0.29    0.23
  -8   0   1    0.07    0.17
   0   8   1   -0.08    0.24
   0  -8   1    0.10    0.09
  -8   0  -1    0.05    0.17
   0  -8   1   -0.05    0.08
   0  -8  -1   -0.10    0.08
   0  -8   1   -0.02    0.12
   0   8  -1   -0.03    0.15
  -8   0   1    0.07    0.08
   0  -8  -1    0.08    0.43
   8   0   1   -0.06    0.22
   0  -8  -1   -0.07    0.06
   0  -8  -1   -0.08    0.13
   0   8  -1   -0.05    0.08
   0   8  -1    0.01    0.12
  -8   0   1    0.16    0.18
   8   0  -1   -0.02    0.13
   0  -8   1    0.02    0.12
   0   8   1   -0.14    0.16
   8   0   1   -0.31    0.23
   0  -8   1    0.17    0.18
   0   8   1    0.03    0.12
   0  -8   1   -0.01    0.07
  -8   0   1    0.11    0.17
   0  -8   1   -0.07    0.20
   0  -8   1    0.15    0.14
   8   0   1   -0.03    0.12
   8   0  -1    0.13    0.28
   0   8  -1   -0.09    0.12
  -8   0  -1    0.00    0.17
   0  -8  -1    0.02    0.14
   0  -8   1    0.17    0.09
   0  -8   1   -0.41    0.41
   8   0   1   -0.01    0.17
   1   8  -1   52.55    3.24
  -1   8   1   56.07    3.34
  -1  -8  -1   56.26    3.27
   8  -1  -1   55.98    3.24
   8  -1  -1   54.70    3.23
   1  -8   1   53.89    3.22
   1  -8   1   53.46    3.31
   8   1   1   54.89    3.31
  -8  -1   1   50.57    3.30
  -1  -8  -1   55.65    3.20
   1  -8   1   50.16    3.14
  -8  -1   1   50.93    3.25
   1   8  -1   54.81    3.22
   1  -8   1   52.03    3.65
  -8  -1   1   49.04    3.16
   1   8  -1   50.95    3.13
   1  -8   1   54.28    3.29
   1  -8   1   54.60    3.23
  -8   1  -1   54.70    3.30
   1   8  -1   53.56    3.33
  -1   8   1   50.34    3.32
  -1  -8  -1   54.18    3.30
   8   1   1   54.19    3.27
   1   8  -1   53.65    3.17
  -1   8   1   53.22    3.22
  -8   1  -1   53.94    3.20
  -1  -8  -1   51.99    3.16
  -1  -8  -1   46.98    3.52
  -8  -1   1   51.30    3.16
   1   8  -1   52.24    3.14
   1  -8   1   48.84    3.15
   8  -1  -1   52.86    3.32
  -1   8   1   52.66    3.19
  -8   1  -1   53.26    3.30
   1  -8   1   52.03    3.21
   1   8  -1   53.57    3.21
  -1  -8  -1   54.28    3.30
   8   1   1   52.92    3.36
   1   8  -1   53.92    3.33
   1   8  -1   49.93    3.13
  -1  -8  -1   51.67    3.22
  -8  -1   1   52.18    3.15
  -8  -1   1   51.53    3.15
   1  -8   1   52.88    3.30
  -1   8   1   49.61    3.15
  -8  -1   1   52.55    3.32
   1   8  -1   53.59    3.19
  -8  -1   1   55.35    3.35
  -1   8   1   55.34    3.36
  -8  -1   1   50.46    3.16
  -1   8   1   55.73    3.22
  -8   1  -1   52.09    3.33
   8  -1  -1   52.73    3.13
   1  -8   1   55.42    3.15
   8   1   1   54.94    3.16
  -1  -8  -1   48.08    3.13
   8  -1  -1   52.70    3.36
  -8   1  -1   53.20    3.31
   1  -8   1   53.62    3.18
  -1  -8  -1   53.69    3.22
   1  -8   1   55.40    3.18
  -1  -8  -1   57.31    3.18
  -8  -1   1   53.81    3.20
   1   8  -1   56.01    3.33
  -1  -8  -1   53.64    3.16
   1   8  -1   54.68    3.18
  -8  -1  -1   49.69    3.14
  -8  -1  -1   50.27    3.24
   8   1  -1   56.87    3.22
   1   8   1   49.70    3.18
  -1  -8   1   54.23    3.17
  -8   1   1   52.61    3.16
  -1  -8   1   56.47    3.21
   8  -1   1   56.29    3.28
  -8   1   1   55.01    3.22
  -1  -8   1   55.47    3.32
  -8   1   1   52.47    3.31
   1   8   1   53.23    3.16
  -1  -8   1   55.69    3.33
  -8  -1  -1   53.67    3.14
   1   8   1   55.10    3.36
  -1  -8   1   56.78    3.19
   1  -8  -1   54.95    3.17
   8  -1   1   53.89    3.32
   1  -8  -1   53.96    3.29
   1   8   1   49.27    3.15
   1  -8  -1   47.87    3.13
   8   1  -1   50.72    3.13
  -1   8  -1   59.00    3.31
   8  -1   1   54.52    3.27
  -1  -8   1   51.35    3.15
   1   8   1   52.64    3.15
   1  -8  -1   48.74    3.13
  -8  -1  -1   53.90    3.32
  -1  -8   1   53.83    3.22
   8  -1   1   52.34    3.24
  -1  -8   1   50.89    3.15
  -8  -1  -1   49.11    3.14
  -8  -1  -1   51.83    3.15
  -8   1   1   50.57    3.33
   8   1  -1   55.13    3.30
   8   1  -1   53.84    3.15
   8  -1   1   53.42    3.30
  -1   8  -1   50.47    3.13
   1  -8  -1   52.97    3.21
  -8   1   1   53.54    3.30
   1  -8  -1   55.20    3.21
   1   8   1   52.61    3.26
   1   8   1   52.77    3.21
   8  -1   1   56.65    3.25
   8   1  -1   50.53    3.27
  -1  -8   1   58.61    3.21
  -8  -1  -1   49.31    3.13
   1  -8  -1   54.00    3.16
  -8   1   1   54.35    3.16
  -8  -1  -1   53.82    3.18
   1   8   1   55.35    3.38
   8  -1   1   58.19    3.25
  -1  -8   1   51.63    3.14
   1   8   1   53.32    3.34
  -8   1   1   55.79    3.16
   8  -1   1   55.07    3.26
   8  -1   1   52.23    3.49
   8  -1   1   56.52    3.29
  -1  -8   1   51.80    3.26
  -1  -8   1   50.45    3.55
   1   8   1   55.15    3.25
   1   8   1   56.41    3.21
   1  -8  -1   53.44    3.27
  -8   1   1   53.65    3.34
  -8  -1  -1   56.97    3.31
  -1  -8   1   54.95    3.23
  -1   8  -1   55.87    3.34
   1  -8  -1   53.05    3.28
   8   1  -1   53.31    3.34
   8  -1   1   53.24    3.34
   8   1  -1   52.63    3.36
   1  -8  -1   50.81    3.61
  -8   1   1   51.00    3.16
  -1  -8   1   51.37    3.17
  -8  -1  -1   52.13    3.31
   1  -8  -1   53.19    3.14
   8  -1   1   53.25    3.24
   8   1  -1   55.61    3.18
   2   8  -1   -0.09    0.17
  -2  -8  -1   -0.07    0.14
   2  -8   1    0.02    0.17
   2  -8   1    0.00    0.11
   2   8  -1   -0.10    0.22
   2  -8   1    0.34    0.23
   2   8  -1    0.02    0.11
   2  -8   1   -0.05    0.09
  -8   2  -1    0.05    0.09
  -8   2  -1    0.24    0.21
   8  -2  -1    0.03    0.15
   8   2   1   -0.22    0.22
   2  -8   1   -0.02    0.09
  -8  -2   1   -0.01    0.08
   2  -8   1    0.03    0.12
   8  -2  -1    0.11    0.12
   8   2   1   -0.04    0.05
  -2  -8  -1    0.07    0.12
   8  -2  -1    0.01    0.06
   8   2   1   -0.07    0.16
  -8  -2   1   -0.10    0.08
  -8  -2   1   -0.05    0.16
  -2   8   1    0.16    0.13
   2   8  -1   -0.37    0.17
  -2   8   1   -0.26    0.27
  -2  -8  -1    0.00    0.06
   2   8  -1   -0.15    0.08
  -8   2  -1    0.08    0.19
   2  -8   1    0.17    0.19
  -8   2  -1    0.24    0.08
   2  -8   1   -0.21    0.08
   2   8  -1    0.00    0.11
   2   8  -1    0.08    0.10
  -2   8   1    0.10    0.06
   8   2   1   -0.14    0.20
  -2  -8  -1   -0.25    0.17
   8  -2  -1   -0.37    0.14
  -8   2  -1    0.07    0.09
   2   8  -1    0.05    0.16
  -2   8   1   -0.09    0.15
  -2   8   1    0.08    0.23
  -8  -2   1   -0.02    0.08
  -8  -2   1    0.04    0.08
   8  -2  -1    0.20    0.18
  -8  -2   1    0.03    0.19
  -8  -2   1    0.05    0.15
  -2  -8  -1   -0.04    0.10
  -8  -2   1    0.23    0.10
   2  -8   1   -0.11    0.08
   2   8  -1    0.17    0.24
   8  -2  -1   -0.14    0.30
  -8  -2   1   -0.13    0.10
  -2  -8  -1    0.37    0.44
   2  -8   1   -0.07    0.07
   2  -8   1   -0.06    0.10
   8   2   1    0.08    0.08
  -2  -8  -1   -0.03    0.14
  -8   2  -1   -0.08    0.06
  -2  -8  -1    0.13    0.07
   2   8  -1   -0.12    0.13
  -2  -8  -1   -0.09    0.12
  -8   2  -1   -0.16    0.15
  -8   2  -1   -0.03    0.07
   2   8  -1   -0.04    0.09
   2   8  -1    0.00    0.11
  -8   2  -1   -0.10    0.12
  -8   2  -1    0.11    0.08
  -8   2  -1    0.00    0.20
  -2   8   1   -0.25    0.12
   8  -2  -1    0.27    0.28
  -8   2  -1   -0.02    0.09
  -2   8  -1   -0.19    0.11
   8  -2   1   -0.01    0.14
  -8   2   1   -0.13    0.07
   8   2  -1    0.00    0.08
  -8  -2  -1   -0.02    0.16
  -8  -2  -1    0.13    0.09
  -2   8  -1   -0.05    0.06
   2  -8  -1    0.14    0.08
  -2  -8   1    0.09    0.07
  -8   2   1   -0.10    0.18
   8  -2   1    0.06    0.18
   2   8   1   -0.14    0.17
  -2  -8   1    0.14    0.16
   2   8   1   -0.03    0.09
   8   2  -1   -0.06    0.06
   8  -2   1    0.21    0.42
   8   2  -1   -0.02    0.18
   2   8   1    0.09    0.17
   2  -8  -1   -0.29    0.14
  -8  -2  -1    0.02    0.08
   2   8   1   -0.02    0.13
  -2  -8   1   -0.06    0.10
  -8   2   1    0.17    0.20
  -8  -2  -1    0.06    0.06
   2   8   1    0.14    0.11
  -2  -8   1   -0.14    0.18
  -2  -8   1    0.01    0.07
   8  -2   1   -0.68    0.30
   8   2  -1    0.23    0.33
  -2   8  -1   -0.17    0.19
  -2  -8   1    0.07    0.41
   8  -2   1   -0.08    0.18
   8   2  -1    0.08    0.07
  -8  -2  -1    0.01    0.11
  -8   2   1   -0.03    0.10
   2   8   1    0.05    0.19
   2   8   1   -0.23    0.17
  -2  -8   1   -0.10    0.12
   8   2  -1    0.34    0.28
   2   8   1    0.07    0.11
   2  -8  -1   -0.36    0.16
   2  -8  -1   -0.07    0.13
  -8   2   1    0.04    0.16
  -8  -2  -1    0.02    0.16
  -8  -2  -1    0.08    0.08
  -2  -8   1   -0.30    0.17
   2  -8  -1    0.14    0.20
  -8   2   1   -0.09    0.08
  -8  -2  -1    0.12    0.09
   2   8   1    0.05    0.16
  -8   2   1    0.01    0.12
  -2  -8   1   -0.12    0.07
   2  -8  -1   -0.11    0.08
  -8   2   1    0.12    0.08
   2   8   1    0.05    0.09
   2   8   1   -0.07    0.26
  -8  -2  -1    0.05    0.17
  -2  -8   1    0.19    0.15
  -2   8  -1    0.17    0.19
   8   2  -1    0.16    0.16
  -8   2   1   -0.10    0.09
  -8   2   1    0.04    0.10
   8   2  -1    0.04    0.11
  -8   2   1    0.11    0.09
  -8   2   1    0.13    0.08
  -8   2   1    0.00    0.15
   2  -8  -1   -0.21    0.14
  -2  -8   1   -0.07    0.10
   8   2  -1   -0.11    0.16
   2  -8  -1    0.06    0.10
   3   8  -1   22.11    1.42
   3  -8   1   23.22    1.40
   3   8  -1   21.01    1.31
   8  -3  -1   22.71    1.32
  -8  -3   1   22.54    1.32
  -8  -3   1   20.05    1.31
  -3   8   1   21.60    1.48
   3   8  -1   22.26    1.43
   8  -3  -1   22.73    1.43
  -8  -3   1   22.36    1.31
  -3   8   1   21.49    1.31
  -3   8   1   20.64    1.31
  -8   3  -1   19.97    1.31
  -8  -3   1   23.70    1.54
   8   3   1   23.28    1.37
  -3  -8  -1   19.06    1.30
   8  -3  -1   24.20    1.45
  -8   3  -1   22.90    1.49
   3   8  -1   21.82    1.31
   3  -8   1   20.73    1.31
  -8   3  -1   21.60    1.30
   8   3   1   22.41    1.61
  -8  -3   1   22.12    1.32
  -3  -8  -1   22.96    1.36
   3   8  -1   22.72    1.53
  -3   8   1   23.01    1.37
   8   3   1   21.58    1.47
   8   3   1   22.45    1.52
  -8   3  -1   22.64    1.31
   3   8  -1   22.23    1.36
  -8   3  -1   20.98    1.30
  -3  -8  -1   22.74    1.47
   3   8  -1   22.79    1.32
   8  -3  -1   23.52    1.37
  -8   3  -1   21.66    1.31
   3  -8   1   23.06    1.32
  -8   3  -1   22.16    1.31
  -3  -8  -1   20.88    1.31
  -3   8   1   22.69    1.53
  -8   3  -1   22.55    1.55
   3  -8   1   21.39    1.48
  -8  -3   1   22.64    1.33
  -3   8   1   23.16    1.32
   8   3   1   22.23    1.32
  -8  -3   1   20.92    1.31
   3  -8   1   21.65    1.36
   3   8  -1   22.01    1.35
  -3   8   1   21.89    1.52
   3  -8   1   21.86    1.47
  -8   3  -1   20.79    1.31
  -8   3  -1   22.76    1.40
   3   8  -1   21.64    1.52
   3   8  -1   21.28    1.37
   3   8  -1   19.91    1.53
   3  -8   1   20.87    1.31
   8  -3  -1   21.88    1.82
   3  -8   1   22.52    1.40
  -8   3  -1   22.22    1.50
  -8   3  -1   20.09    1.47
  -8   3  -1   21.95    1.30
   3  -8   1   20.29    1.44
   3   8  -1   22.63    1.35
  -8   3  -1   20.71    1.30
   3  -8   1   21.11    1.33
   3  -8   1   21.85    1.34
  -8  -3   1   22.01    1.32
  -8   3  -1   22.53    1.31
   8  -3  -1   21.39    1.30
   3   8   1   21.88    1.31
  -8  -3  -1   22.03    1.32
  -8   3   1   23.01    1.40
   8   3  -1   20.15    1.56
   8  -3   1   22.12    1.43
  -8  -3  -1   22.53    1.53
   3   8   1   21.85    1.58
   3  -8  -1   21.87    1.39
  -3  -8   1   23.22    1.37
  -8  -3  -1   18.52    1.30
   8   3  -1   20.36    1.35
  -8   3   1   20.42    1.31
  -8   3   1   22.43    1.51
  -3  -8   1   22.44    1.48
  -8  -3  -1   21.92    1.31
   3  -8  -1   21.13    1.30
  -8   3   1   20.95    1.31
   3  -8  -1   19.92    1.30
   3   8   1   23.89    1.40
  -8   3   1   21.49    1.31
  -3   8  -1   21.79    1.50
  -8   3   1   20.23    1.31
  -8  -3  -1   21.76    1.30
   3   8   1   23.04    1.37
   3  -8  -1   24.18    1.41
   3  -8  -1   23.12    1.48
  -8   3   1   20.05    1.31
  -3   8  -1   22.01    1.31
   3   8   1   22.09    1.55
  -3   8  -1   22.01    1.31
   3   8   1   22.61    1.53
  -8   3   1   21.96    1.32
   8  -3   1   23.19    1.46
  -8  -3  -1   20.61    1.31
  -3  -8   1   20.15    1.30
   3  -8  -1   21.30    1.43
  -8  -3  -1   21.56    1.32
   3   8   1   21.65    1.31
  -8   3   1   21.55    1.31
   8   3  -1   21.81    1.48
  -3   8  -1   22.00    1.31
  -8   3   1   21.67    1.31
   3   8   1   23.14    1.44
  -3  -8   1   21.58    1.31
  -8   3   1   21.92    1.50
   8   3  -1   20.97    1.32
   8  -3   1   18.78    1.81
  -3   8  -1   21.50    1.45
  -8   3   1   22.03    1.51
   8  -3   1   21.12    1.44
   3   8   1   22.45    1.44
   3  -8  -1   22.70    1.31
   8   3  -1   22.26    1.52
   3   8   1   22.60    1.37
  -8  -3  -1   19.90    1.47
  -8   3   1   21.60    1.32
   8  -3   1   20.55    1.62
   3   8   1   22.80    1.33
   8   3  -1   23.16    1.36
  -3   8  -1   23.33    1.36
  -3   8  -1   21.55    1.31
   3  -8  -1   22.68    1.49
  -8  -3  -1   20.19    1.31
   8  -3   1   22.40    1.32
  -3   8  -1   25.38    1.55
  -3   8  -1   22.14    1.30
  -8   3   1   21.54    1.32
  -8  -3  -1   22.11    1.32
  -3  -8   1   21.36    1.50
  -4  -8  -1    1.06    0.29
  -4  -8  -1    1.28    0.16
  -4  -8  -1    1.01    0.19
   8   4   1    1.06    0.30
  -8   4  -1    1.15    0.12
  -4  -8  -1    1.13    0.28
  -4   8   1    1.46    0.18
   4   8  -1    1.23    0.35
   8  -4  -1    1.09    0.15
   4   8  -1    2.05    0.26
  -4   8   1    0.79    0.31
  -8   4  -1    0.94    0.16
  -8   4  -1    0.94    0.27
   8  -4  -1    0.83    0.24
  -8   4  -1    1.20    0.16
  -8  -4   1    1.31    0.16
  -8  -4   1    1.27    0.13
   4   8  -1    1.04    0.20
   8  -4  -1    1.14    0.27
   4   8  -1    1.00    0.25
   4  -8   1    0.92    0.19
   4  -8   1    1.23    0.19
   4   8  -1    1.05    0.15
   4   8  -1    0.50    0.27
   8   4   1    0.83    0.33
   4  -8   1    1.06    0.15
  -4  -8  -1    1.43    0.14
  -8  -4   1    1.42    0.19
   4  -8   1    1.27    0.16
  -8   4  -1    1.00    0.13
   4  -8   1    0.56    0.23
  -8   4  -1    0.98    0.12
  -4   8   1    1.17    0.20
   4  -8   1    0.86    0.12
  -4   8   1    1.20    0.15
   8   4   1    1.30    0.21
  -8  -4   1    1.17    0.16
   4  -8   1    0.97    0.27
  -4   8   1    1.13    0.14
  -8   4  -1    1.17    0.26
  -4   8   1    1.54    0.14
   8  -4  -1    1.22    0.14
  -8  -4   1    1.00    0.11
  -8   4  -1    1.09    0.15
  -4   8   1    1.41    0.17
   4   8  -1    0.82    0.25
   4  -8   1    1.25    0.23
  -8   4  -1    1.44    0.17
  -4   8   1    1.80    0.18
  -4   8   1    1.18    0.28
   4   8  -1    0.46    0.34
   4   8  -1    0.83    0.15
   8   4   1    1.60    0.17
   8   4   1    0.72    0.35
  -8   4  -1    1.00    0.13
  -8   4  -1    1.08    0.16
  -8  -4   1    0.71    0.26
  -4   8   1    1.32    0.15
  -8  -4   1    1.05    0.13
   4   8  -1    0.88    0.18
  -8   4  -1    1.17    0.27
   4  -8   1    0.83    0.28
   8  -4  -1    0.91    0.21
   4   8  -1    1.20    0.13
  -8  -4   1    1.04    0.15
  -8  -4   1    1.16    0.14
  -4  -8  -1    1.50    0.15
  -8   4  -1    1.94    0.21
  -8   4  -1    0.83    0.27
   8   4   1    1.21    0.17
  -8  -4  -1    1.44    0.16
  -4  -8   1    1.33    0.21
  -8   4   1    0.82    0.21
  -8   4   1    1.31    0.16
   4  -8  -1    0.82    0.29
  -8  -4  -1    0.60    0.26
  -8   4   1    1.13    0.13
  -4   8  -1    1.21    0.20
   4  -8  -1    1.28    0.13
  -8  -4  -1    1.09    0.16
   8   4  -1    0.81    0.35
  -8   4   1    1.55    0.16
   8   4  -1    0.93    0.28
   8  -4   1    0.73    0.27
  -8  -4  -1    1.22    0.12
  -8  -4  -1    1.67    0.18
  -4  -8   1    0.89    0.27
   8   4  -1    1.22    0.34
  -8   4   1    1.18    0.15
   8   4  -1    1.11    0.14
  -8  -4  -1    1.35    0.15
  -8   4   1    1.08    0.13
   4   8   1    0.94    0.18
   4   8   1    1.29    0.13
  -4  -8   1    1.03    0.13
   8  -4   1    0.97    0.12
  -8   4   1    1.22    0.16
   4   8   1    0.79    0.27
  -8   4   1    1.59    0.19
  -8   4   1    1.45    0.17
  -8   4   1    0.94    0.27
   4  -8  -1    1.09    0.22
  -4   8  -1    1.40    0.15
  -4   8  -1    1.11    0.14
   8   4  -1    0.90    0.19
   4   8   1    1.31    0.16
   4  -8  -1    0.39    0.27
  -8  -4  -1    1.06    0.28
   4   8   1    1.06    0.42
  -8   4   1    0.92    0.25
   4   8   1    1.00    0.28
  -8  -4  -1    1.16    0.14
   4  -8  -1    1.44    0.20
  -4  -8   1    1.55    0.18
  -4   8  -1    1.06    0.13
  -8   4   1    0.83    0.11
  -4   8  -1    1.11    0.29
   8  -4   1    0.88    0.23
   4   8   1    1.24    0.20
   4  -8  -1    1.30    0.14
   4   8   1    1.12    0.37
  -4  -8   1    0.73    0.14
  -8  -4  -1    1.19    0.16
   4  -8  -1    0.95    0.19
  -4   8  -1    1.48    0.15
  -8   4   1    1.51    0.17
  -4  -8   1    1.59    0.15
  -4  -8   1    1.03    0.28
   8   4  -1    1.53    0.19
  -4   8  -1    1.04    0.12
   4  -8  -1    1.39    0.16
   4   8   1    0.90    0.17
  -8  -4  -1    1.03    0.15
  -4   8  -1    1.09    0.12
  -8   4   1    0.54    0.29
   4   8   1    0.90    0.25
  -4   8  -1    1.38    0.17
  -8   5  -1   40.52    2.32
  -5   8   1   39.84    2.37
  -8   5  -1   37.85    2.32
   5  -8   1   37.89    2.30
   5   8  -1   38.46    2.44
   5   8  -1   37.53    2.38
   5  -8   1   39.50    2.40
  -8   5  -1   39.94    2.32
  -8  -5   1   39.67    2.31
  -5   8   1   39.19    2.30
  -5  -8  -1   35.57    2.49
   5  -8   1   39.33    2.33
  -5   8   1   37.04    2.30
   5  -8   1   35.49    2.47
  -8  -5   1   39.72    2.30
  -8   5  -1   36.49    2.53
  -5   8   1   42.04    2.31
  -8   5  -1   37.03    2.31
   5   8  -1   36.62    2.35
   5  -8   1   42.33    2.31
   5   8  -1   33.86    2.64
  -5   8   1   39.90    2.56
   8  -5  -1   40.03    2.33
   5  -8   1   37.28    2.38
   8   5   1   38.99    2.31
  -8   5  -1   39.16    2.32
  -8   5  -1   40.03    2.32
   5   8  -1   39.87    2.37
   5   8  -1   36.71    2.54
  -5  -8  -1   37.12    2.31
   5   8  -1   39.08    2.45
  -8  -5   1   38.28    2.31
   5   8  -1   40.45    2.33
  -5  -8  -1   38.80    2.32
  -5   8   1   38.61    2.30
  -8   5  -1   40.26    2.31
  -8   5  -1   41.25    2.32
  -5  -8  -1   40.60    2.32
  -5   8   1   38.47    2.29
  -8  -5   1   39.57    2.31
  -8  -5   1   40.70    2.32
   8   5   1   41.82    2.34
   5   8  -1   38.69    2.58
   8  -5  -1   40.27    2.36
  -8  -5   1   38.67    2.30
  -8   5  -1   37.93    2.32
   5   8  -1   40.22    2.31
  -8   5  -1   42.90    2.33
  -8   5  -1   39.82    2.41
  -5  -8  -1   35.31    2.49
   8   5   1   38.11    2.55
  -8  -5   1   39.06    2.30
   8   5   1   35.48    2.61
   8   5   1   35.23    2.48
   8   5   1   40.39    2.40
  -5   8   1   37.83    2.31
  -5   8   1   38.54    2.30
   8  -5  -1   38.94    2.51
   8  -5  -1   37.98    2.49
   5  -8   1   35.99    2.47
   8  -5  -1   39.77    2.40
  -5  -8  -1   40.34    2.37
   5  -8   1   38.26    2.29
  -8  -5   1   37.05    2.28
   5   8  -1   40.19    2.32
  -8   5  -1   38.66    2.53
  -8  -5   1   36.79    2.29
  -5   8   1   36.97    2.29
  -8  -5  -1   41.59    2.33
   5   8   1   38.54    2.35
  -5  -8   1   38.89    2.30
   8   5  -1   38.93    2.41
  -5  -8   1   39.91    2.36
  -5  -8   1   39.63    2.30
  -8   5   1   40.43    2.31
   5   8   1   34.83    2.60
   5  -8  -1   38.23    2.31
  -5   8  -1   40.35    2.38
   5   8   1   40.19    2.30
  -8  -5  -1   40.02    2.32
  -5   8  -1   40.77    2.32
  -5   8  -1   38.30    2.32
   5  -8  -1   36.30    2.48
  -5   8  -1   40.39    2.32
  -8   5   1   40.06    2.30
  -8   5   1   40.76    2.31
  -5   8  -1   37.89    2.53
  -5  -8   1   36.28    2.46
   5  -8  -1   37.45    2.31
   8   5  -1   35.17    2.65
  -5   8  -1   39.77    2.31
   5   8   1   36.21    2.51
   8  -5   1   35.48    2.45
   5   8   1   39.01    2.56
  -5   8  -1   39.28    2.31
   5   8   1   41.40    2.45
   5   8   1   39.08    2.30
   8   5  -1   41.51    2.32
  -8   5   1   38.79    2.31
   5  -8  -1   37.29    2.49
  -8  -5  -1   41.82    2.33
  -8  -5  -1   39.58    2.31
   8  -5   1   38.54    2.31
   5  -8  -1   40.67    2.32
  -5  -8   1   38.01    2.30
  -5   8  -1   38.20    2.31
  -8  -5  -1   37.74    2.32
   8  -5   1   39.14    2.34
   8  -5   1   39.11    2.49
  -8   5   1   42.79    2.41
   8   5  -1   36.99    2.52
  -8   5   1   33.78    2.29
   5   8   1   40.57    2.45
   8   5  -1   37.19    2.55
  -8  -5  -1   39.88    2.32
   5  -8  -1   38.35    2.51
   5  -8  -1   38.27    2.40
  -8  -5  -1   39.40    2.33
   8   5  -1   40.52    2.35
  -8   5   1   39.71    2.30
  -8   5   1   40.16    2.30
   5   8   1   41.14    2.32
  -8   5   1   39.24    2.31
  -8  -5  -1   36.88    2.30
  -8   5   1   32.55    2.46
  -8   5   1   37.10    2.29
  -8   5   1   39.72    2.31
   5  -8  -1   38.64    2.42
  -8   5   1   37.77    2.52
  -5   8  -1   39.21    2.31
   8  -5   1   36.95    2.47
   5   8   1   41.13    2.36
  -6   8   1    0.83    0.11
   6  -8   1    0.76    0.19
   6   8  -1    0.65    0.14
   6  -8   1    0.68    0.20
  -8  -6   1    0.61    0.13
  -8  -6   1    0.79    0.12
  -8  -6   1    0.70    0.14
  -6   8   1    0.83    0.16
  -6  -8  -1    0.73    0.12
   8   6   1    0.92    0.36
   6   8  -1    0.28    0.27
  -8   6  -1    0.58    0.11
  -8   6  -1    0.79    0.11
  -6  -8  -1    0.90    0.11
  -6   8   1    0.67    0.11
   8  -6  -1    0.54    0.25
  -8  -6   1    0.82    0.15
  -8   6  -1    0.95    0.14
   6  -8   1    0.51    0.25
  -8   6  -1    0.55    0.30
   6  -8   1    0.75    0.14
  -8  -6   1    0.80    0.08
  -8   6  -1    0.80    0.12
   6  -8   1    0.79    0.10
   6   8  -1    0.96    0.16
  -8   6  -1    0.92    0.12
   6   8  -1    0.76    0.31
  -8   6  -1    0.60    0.14
  -8  -6   1    0.86    0.12
  -8   6  -1    0.39    0.26
   8   6   1    0.73    0.25
  -6  -8  -1    0.88    0.13
  -6  -8  -1    0.77    0.14
   8   6   1    1.10    0.40
  -6  -8  -1    0.35    0.27
  -8   6  -1    0.57    0.11
   8   6   1    0.83    0.11
   6   8  -1    0.64    0.17
  -8  -6   1    0.70    0.10
  -8   6  -1    1.10    0.24
  -8   6  -1    0.51    0.15
   8   6   1    0.61    0.16
  -6   8   1    0.90    0.12
  -6   8   1    0.73    0.21
   6  -8   1    0.93    0.13
  -6   8   1    0.78    0.11
  -6   8   1    0.66    0.08
   8   6   1    0.84    0.15
   8  -6  -1    1.02    0.17
  -6   8   1    0.30    0.29
   6   8  -1    0.43    0.22
   8   6   1    0.85    0.13
   6  -8   1    0.59    0.30
  -6   8   1    1.07    0.15
  -6   8   1    0.84    0.12
  -8   6  -1    0.81    0.13
   8   6   1    0.64    0.19
   8  -6  -1    1.06    0.32
   6   8  -1    0.75    0.21
  -6  -8  -1    0.74    0.11
  -8  -6   1    0.80    0.15
   8  -6  -1    0.78    0.22
   6   8  -1    0.63    0.12
   6  -8   1    0.76    0.11
   8  -6  -1    0.90    0.12
  -6   8   1    0.81    0.14
   8   6  -1    0.33    0.32
  -6  -8   1    0.62    0.33
  -8  -6  -1    0.81    0.11
   6   8   1    0.84    0.18
  -8  -6  -1    0.83    0.12
   8  -6   1    0.87    0.12
   6   8   1    0.97    0.34
  -6  -8   1    0.57    0.13
  -6   8  -1    0.87    0.15
  -8  -6  -1    0.88    0.13
  -8   6   1    1.01    0.16
  -8   6   1    0.94    0.14
  -6  -8   1    0.79    0.12
   8  -6   1    0.88    0.11
   8   6  -1    0.86    0.15
   6  -8  -1    1.18    0.14
  -8   6   1    0.96    0.12
   6   8   1    0.71    0.34
   8  -6   1    0.42    0.33
  -6   8  -1    0.79    0.11
  -8   6   1    0.90    0.15
  -6  -8   1    0.63    0.11
  -8   6   1    0.86    0.13
   6  -8  -1    1.04    0.30
  -8   6   1    0.95    0.12
   8  -6   1    0.86    0.23
  -8   6   1    0.78    0.13
  -8  -6  -1    0.80    0.15
  -6   8  -1    0.57    0.10
   6  -8  -1    0.64    0.27
   6  -8  -1    0.69    0.20
  -6   8  -1    0.82    0.15
  -8  -6  -1    0.81    0.10
   6   8   1    1.08    0.16
   8   6  -1    0.71    0.15
  -8  -6  -1    0.96    0.16
   8   6  -1    0.47    0.20
  -6   8  -1    0.61    0.10
   6  -8  -1    0.91    0.20
   8  -6   1    0.54    0.29
   6   8   1    0.61    0.24
  -6   8  -1    0.77    0.26
  -8   6   1    0.87    0.11
  -6   8  -1    0.63    0.12
   8   6  -1    0.74    0.12
  -8   6   1    0.60    0.21
   6   8   1    1.08    0.15
  -8  -6  -1    0.68    0.11
   8  -6   1    0.85    0.17
   6   8   1    0.81    0.13
   6  -8  -1    0.93    0.11
  -8   6   1    0.61    0.11
  -8  -6  -1    0.92    0.16
   8   6  -1    1.15    0.34
   6  -8  -1    0.80    0.10
  -8   6   1    0.61    0.26
  -6   8  -1    0.71    0.08
   6   8   1    0.69    0.23
  -6   8  -1    0.69    0.12
  -6  -8   1    0.71    0.11
  -6   8  -1    0.92    0.16
   6  -8  -1    0.67    0.31
   8   6  -1    0.57    0.10
  -6   8  -1    0.84    0.19
   8  -6   1    0.53    0.24
  -6  -8   1    0.94    0.11
   8  -7  -1   13.22    0.90
   7   8  -1   14.13    0.83
  -7   8   1   12.17    0.82
  -8   7  -1   13.71    0.85
   7  -8   1   14.15    0.85
  -7  -8  -1   12.25    0.83
  -7   8   1   13.53    0.91
   7   8  -1   11.47    1.04
  -7   8   1   13.70    0.83
  -8  -7   1   12.98    0.82
   8  -7  -1   11.15    1.03
   8   7   1   12.52    1.13
  -7   8   1   13.78    0.82
  -7   8   1   13.56    0.82
  -8   7  -1   14.05    0.84
   7   8  -1   13.01    1.14
  -7  -8  -1   13.02    0.83
  -8   7  -1   12.87    0.82
   8  -7  -1   12.38    1.06
   8   7   1   13.20    0.84
  -8   7  -1   13.55    0.83
  -7   8   1   12.87    1.07
   8   7   1   12.73    0.82
   7   8  -1   12.99    0.99
   7  -8   1   14.25    0.82
   7   8  -1   14.42    0.83
   8  -7  -1   13.51    0.83
  -8   7  -1   13.90    0.84
   8   7   1   14.46    0.88
  -7   8   1   12.97    0.81
  -8  -7   1   13.78    0.83
  -8  -7   1   13.47    0.83
  -7  -8  -1   12.36    0.82
   7   8  -1   12.85    0.97
  -8  -7   1   13.26    0.82
  -7   8   1   14.17    0.83
  -7  -8  -1   14.21    0.84
  -8  -7   1   12.70    0.81
   7  -8   1   12.28    1.06
   8   7   1   12.47    0.98
  -8   7  -1   14.39    0.83
   7  -8   1   12.33    0.80
   7  -8   1   12.73    0.81
   8  -7  -1   13.69    0.85
  -8   7  -1   11.97    0.82
   8   7   1   12.32    0.81
  -8  -7   1   13.35    0.82
  -8   7  -1   13.46    0.93
   7   8  -1   13.70    0.85
   8   7   1   13.01    0.95
   7  -8   1   10.21    1.03
  -7   8   1   13.68    0.84
  -7   8   1   13.40    0.82
  -8   7  -1   11.96    1.10
   7  -8   1   11.74    1.03
  -7  -8  -1   12.97    0.81
   8  -7  -1   12.96    0.92
  -8  -7   1   13.57    0.83
   7   8  -1   14.80    0.90
   8  -7  -1   13.74    0.88
   7  -8   1   12.79    0.90
  -8   7  -1   14.26    0.83
   7  -8   1   13.43    0.93
  -8  -7   1   13.15    0.80
  -8   7  -1   14.09    0.85
  -7  -8  -1   14.04    0.85
  -7   8  -1   14.05    0.83
   7  -8  -1   13.64    0.86
   8   7  -1   13.10    0.95
   7   8   1   14.15    0.83
  -7   8  -1   14.52    0.84
  -8   7   1   12.30    1.06
  -7  -8   1   14.19    0.81
   7  -8  -1   13.24    0.95
   7  -8  -1   11.12    1.01
  -8   7   1   13.66    0.82
   8  -7   1   13.19    0.92
   8   7  -1   13.51    0.83
  -8  -7  -1   14.42    0.84
   8   7  -1   12.99    0.97
   8   7  -1   13.31    0.82
  -8   7   1   13.35    0.82
   8   7  -1   13.62    0.84
   7  -8  -1   13.37    0.87
  -7  -8   1   14.37    0.82
   8   7  -1   11.29    1.05
  -7  -8   1   13.48    0.82
  -7   8  -1   14.74    0.85
   7  -8  -1   13.25    0.83
  -8   7   1   13.61    0.83
  -8   7   1   13.68    0.92
  -8   7   1   12.79    0.83
  -8   7   1   13.31    0.82
   7   8   1   10.50    1.02
  -7  -8   1   12.76    0.82
   7  -8  -1   13.86    0.92
  -7   8  -1   13.01    0.82
  -7   8  -1   14.56    0.85
  -7   8  -1   12.11    1.05
  -7   8  -1   12.70    0.84
   7   8   1   13.18    0.84
   7   8   1   10.22    1.05
  -8   7   1   13.82    0.82
   7   8   1   14.96    0.89
  -8  -7  -1   13.12    0.83
   8   7  -1   11.54    1.09
  -7   8  -1   12.13    0.82
  -7  -8   1   13.11    0.82
   7  -8  -1   12.06    0.81
   8   7  -1   14.93    0.88
  -8  -7  -1   14.52    0.85
  -8  -7  -1   14.02    0.84
   7   8   1   13.34    0.82
  -8   7   1   13.76    0.82
  -8   7   1   12.53    0.82
  -7   8  -1   14.46    0.82
   7  -8  -1   12.54    1.04
   8  -7   1   13.61    0.82
  -7   8  -1   14.36    0.94
   8  -7   1   13.35    0.89
   7  -8  -1   12.16    0.81
  -8  -7  -1   13.30    0.84
   7   8   1   13.37    0.97
  -8  -7  -1   12.97    0.81
   8  -7   1   11.67    1.03
  -7  -8   1   13.63    0.83
   7   8   1   12.44    0.96
   8  -7   1   11.69    1.04
  -8  -7  -1   14.02    0.82
   8  -7   1   14.49    0.84
  -8   8   1    0.08    0.13
  -8  -8   1   -0.06    0.11
   8  -8   1    0.22    0.09
  -8  -8  -1   -0.03    0.11
  -8   8   1    0.04    0.10
   8   8   1    0.03    0.14
  -8   8   1    0.13    0.11
  -8  -8   1    0.00    0.11
  -8   8  -1    0.13    0.11
   8  -8  -1   -0.10    0.18
  -8  -8   1    0.01    0.10
   8   8   1   -0.12    0.22
   8  -8  -1    0.15    0.11
   8   8   1   -0.06    0.13
  -8  -8   1   -0.07    0.08
   8   8  -1   -0.14    0.12
  -8   8  -1    0.09    0.13
  -8   8  -1    0.16    0.11
  -8   8  -1   -0.01    0.09
   8   8  -1   -0.14    0.11
   8   8   1   -0.10    0.08
  -8   8   1    0.00    0.18
   8  -8   1    0.01    0.12
  -8   8  -1   -0.07    0.10
   8  -8  -1    0.00    0.11
  -8  -8  -1   -0.02    0.11
   8   8  -1   -0.19    0.20
  -8  -8  -1   -0.02    0.11
   8   8  -1   -0.03    0.13
   8   8   1    0.20    0.11
   8   8   1    0.13    0.20
  -8   8   1   -0.20    0.09
  -8  -8   1   -0.05    0.10
  -8   8  -1    0.12    0.07
  -8  -8  -1   -0.08    0.08
  -8  -8  -1   -0.02    0.05
  -8   8  -1    0.08    0.09
  -8  -8  -1    0.11    0.11
   8   8  -1   -0.09    0.10
   8  -8  -1    0.02    0.09
   8  -8  -1    0.09    0.09
  -8   8  -1   -0.09    0.08
   8  -8   1   -0.06    0.15
  -8   8   1   -0.05    0.11
  -8   8  -1    0.08    0.21
  -8   8   1   -0.06    0.08
  -8  -8   1   -0.05    0.05
  -8   8   1   -0.03    0.10
   8   8  -1    0.05    0.23
  -8  -8  -1    0.05    0.08
   8  -8  -1    0.04    0.15
   8  -8   1    0.08    0.11
  -8   8   1    0.08    0.10
  -8  -8   1   -0.08    0.07
   0   9   1   42.89    2.76
  -9   0   1   43.37    2.55
   0  -9  -1   45.67    2.58
  -9   0   1   43.89    2.56
  -9   0   1   42.00    2.76
   0  -9   1   45.84    2.55
  -9   0   1   43.48    2.78
  -9   0  -1   43.04    2.71
  -9   0   1   43.55    2.56
   0  -9  -1   43.55    2.62
   0  -9  -1   41.31    2.51
   0  -9   1   43.45    2.63
   0  -9  -1   47.49    2.56
   9   0  -1   40.37    2.68
  -9   0  -1   42.66    2.52
   0  -9  -1   41.45    2.70
  -9   0   1   40.14    2.55
  -9   0   1   37.27    2.54
   0  -9   1   46.51    2.61
  -9   0   1   42.89    2.55
   0   9   1   39.90    2.78
  -9   0  -1   41.75    2.53
   9   0  -1   44.82    2.81
   0  -9   1   42.42    2.64
   0  -9  -1   45.41    2.60
   0   9   1   43.91    2.64
   0  -9   1   44.26    2.56
   0   9   1   44.25    2.61
  -9   0  -1   42.99    2.76
   9   0   1   44.10    2.73
  -9   0   1   44.61    2.57
  -9   0  -1   39.74    2.52
  -9   0  -1   43.24    2.58
  -9   0  -1   42.47    2.52
   0  -9  -1   41.38    2.64
   0  -9   1   42.19    2.54
   0  -9   1   42.95    2.74
   0  -9   1   41.94    2.73
   0  -9   1   42.75    2.55
   0  -9  -1   43.00    2.68
  -9   0  -1   40.08    2.53
   9   0   1   44.78    2.74
   0  -9  -1   43.52    2.53
  -9   0   1   40.66    2.55
  -9   0  -1   42.21    2.74
   0  -9   1   44.05    2.58
  -9   0  -1   42.15    2.52
   0   9  -1   45.39    2.52
   0   9  -1   43.41    2.72
  -9   0  -1   40.98    2.52
  -9   0  -1   44.45    2.54
   9   0  -1   43.20    2.64
   9   0   1   40.54    2.80
   0  -9  -1   43.41    2.55
  -9   0   1   44.02    2.76
  -9   0  -1   40.63    2.68
  -9   0  -1   38.91    2.52
  -9   0  -1   41.72    2.53
  -9   0   1   45.58    2.62
   0  -9  -1   41.08    2.52
   0  -9   1   44.96    2.63
  -9   0  -1   41.92    2.52
   0  -9   1   41.37    2.69
  -9   0   1   42.34    2.55
   9   0  -1   43.64    2.71
   9   0   1   41.87    2.55
   0  -9   1   46.47    2.59
   0   9   1   46.24    2.63
   0   9  -1   43.07    2.75
  -9   0   1   40.91    2.56
  -9   0   1   42.69    2.55
   0   9  -1   39.39    2.52
  -9   0   1   39.18    2.55
  -9   0   1   45.16    2.55
   0  -9   1   43.96    2.59
   0  -9  -1   42.42    2.71
   9   0  -1   43.49    2.53
  -9   0  -1   42.57    2.52
   9   0  -1   42.97    2.58
  -9   0  -1   41.92    2.52
   0   9   1   40.20    2.55
   0   9   1   44.46    2.55
   0   9   1   43.38    2.79
  -9   0  -1   43.79    2.53
  -1  -9  -1    0.46    0.21
  -9   1  -1    0.85    0.11
   1   9  -1    0.60    0.29
  -9   1  -1    0.85    0.11
  -9  -1   1    0.83    0.10
   1  -9   1    0.71    0.11
   1   9  -1    0.82    0.11
   1  -9   1    0.47    0.19
  -9   1  -1    1.36    0.18
  -9  -1   1    1.00    0.13
  -1  -9  -1    0.78    0.15
  -1  -9  -1    0.86    0.10
   1  -9   1    1.40    0.18
  -9  -1   1    0.96    0.18
  -9  -1   1    0.83    0.11
  -9  -1   1    1.12    0.32
  -9   1  -1    0.92    0.12
   1  -9   1    0.74    0.25
   9  -1  -1    0.46    0.26
   1   9  -1    1.08    0.41
  -9  -1   1    0.59    0.29
  -9   1  -1    0.79    0.12
   1   9  -1    0.75    0.22
  -9   1  -1    0.96    0.29
  -9   1  -1    0.90    0.21
  -9   1  -1    1.17    0.14
  -1  -9  -1    1.00    0.20
  -1  -9  -1    0.70    0.26
  -1   9   1    0.95    0.11
   1  -9   1    0.68    0.14
  -9  -1   1    0.92    0.13
   9  -1  -1    1.23    0.43
   1  -9   1    0.80    0.14
   1   9  -1    0.73    0.12
   1   9  -1    0.76    0.11
   1  -9   1    0.53    0.24
  -9   1  -1    0.60    0.24
   1  -9   1    0.82    0.21
  -9   1  -1    0.80    0.27
  -9  -1   1    1.26    0.17
  -1  -9  -1    0.65    0.17
  -9   1  -1    0.80    0.10
  -9  -1   1    1.33    0.16
   1   9  -1    0.77    0.18
  -1  -9  -1    1.05    0.13
  -9   1  -1    0.73    0.10
  -9   1  -1    1.01    0.12
   9   1   1    0.57    0.42
   9   1   1    1.16    0.14
  -1   9   1    0.60    0.30
  -1  -9  -1    1.15    0.14
   1  -9   1    0.72    0.16
  -9   1  -1    0.35    0.23
   1  -9   1    0.79    0.23
  -1  -9  -1    0.77    0.11
  -9  -1   1    0.67    0.27
  -9   1  -1    0.80    0.11
   1   9  -1    0.77    0.11
  -1   9   1    0.99    0.11
  -9  -1   1    0.78    0.14
   9  -1  -1    0.62    0.10
  -9  -1   1    0.81    0.13
   1   9  -1    0.58    0.27
  -1   9   1    0.87    0.31
  -9  -1   1    0.89    0.10
  -1  -9  -1    0.67    0.25
  -9   1  -1    0.79    0.12
   9   1   1    0.57    0.30
  -9  -1   1    1.49    0.18
  -1   9   1    1.23    0.14
  -9  -1   1    0.81    0.13
  -9   1  -1    0.89    0.11
   1  -9   1    0.71    0.11
  -9   1  -1    0.97    0.12
   1  -9   1    0.74    0.17
   9   1   1    1.11    0.44
   9  -1  -1    0.69    0.22
  -9  -1  -1    0.82    0.11
   9   1  -1    0.72    0.28
  -9   1   1    1.55    0.19
  -9  -1  -1    1.11    0.15
   1   9   1    0.75    0.11
   1   9   1    0.94    0.23
  -9   1   1    1.25    0.16
   1   9   1    0.90    0.13
   1   9   1    0.38    0.25
   9   1  -1    0.50    0.16
  -9  -1  -1    1.22    0.16
  -9   1   1    1.14    0.14
  -9  -1  -1    0.83    0.15
  -9   1   1    0.93    0.13
  -1  -9   1    0.86    0.19
  -9   1   1    0.62    0.26
  -1  -9   1    0.65    0.23
   1  -9  -1    0.72    0.24
   1  -9  -1    1.45    0.19
  -9  -1  -1    1.18    0.15
  -9  -1  -1    0.68    0.11
  -9  -1  -1    1.13    0.17
  -9  -1  -1    0.75    0.11
  -9   1   1    0.78    0.11
   1  -9  -1    0.65    0.15
  -9   1   1    0.88    0.11
  -9  -1  -1    0.52    0.24
  -9   1   1    0.43    0.25
  -1   9  -1    0.91    0.11
  -1  -9   1    1.02    0.21
   1  -9  -1    0.83    0.19
   9   1  -1    0.19    0.39
   1   9   1    0.61    0.13
  -9   1   1    1.02    0.19
  -1   9  -1    0.45    0.28
  -9  -1  -1    1.05    0.14
  -9   1   1    0.77    0.10
  -9   1   1    0.98    0.11
  -1  -9   1    0.83    0.11
  -9  -1  -1    0.52    0.26
  -1   9  -1    0.92    0.12
  -1   9  -1    0.81    0.28
   1   9   1    0.83    0.11
  -9  -1  -1    1.00    0.13
   9   1  -1    0.80    0.12
  -1  -9   1    0.56    0.24
  -1  -9   1    1.19    0.15
  -9   1   1    0.73    0.09
  -1  -9   1    0.46    0.28
   1  -9  -1    0.76    0.11
   1  -9  -1    0.78    0.25
   1   9   1    0.74    0.17
  -1  -9   1    0.80    0.14
  -9  -1  -1    0.82    0.10
  -9  -1  -1    0.57    0.23
  -9   1   1    0.85    0.14
  -9   1   1    0.99    0.11
  -1   9  -1    1.18    0.14
  -9   1   1    0.41    0.22
   1   9   1    0.79    0.41
   1  -9  -1    0.82    0.27
   9   1  -1    0.64    0.10
   1  -9  -1    0.93    0.12
  -9   1   1    0.82    0.12
  -9  -1  -1    0.82    0.29
   1  -9  -1    0.96    0.18
   1   9   1    1.07    0.21
   1  -9  -1    0.84    0.11
  -9   1   1    1.10    0.14
  -9   1   1    1.05    0.12
  -9  -1  -1    0.57    0.09
   1   9   1    0.76    0.27
  -9  -1  -1    0.71    0.11
   1  -9  -1    0.75    0.20
   9   1  -1    0.81    0.31
   1  -9  -1    0.57    0.21
  -9   2  -1   43.21    2.52
  -9   2  -1   42.02    2.77
  -9   2  -1   44.11    2.60
   9  -2  -1   45.51    2.67
   2  -9   1   42.08    2.49
  -9  -2   1   42.52    2.50
  -2   9   1   42.07    2.69
  -2  -9  -1   44.51    2.52
  -2   9   1   43.33    2.50
   2  -9   1   42.54    2.67
   2  -9   1   42.91    2.58
  -9   2  -1   44.99    2.52
   2   9  -1   40.22    2.79
   9   2   1   39.91    2.78
  -9   2  -1   43.74    2.72
   2   9  -1   45.55    2.51
   2   9  -1   41.77    2.58
   2  -9   1   40.20    2.68
  -9   2  -1   41.29    2.51
  -9  -2   1   43.95    2.50
   2  -9   1   45.16    2.50
  -9  -2   1   39.83    2.49
   2  -9   1   40.72    2.52
  -2  -9  -1   42.24    2.57
  -9   2  -1   42.80    2.51
  -9  -2   1   44.06    2.50
   2   9  -1   43.65    2.56
   2   9  -1   41.84    2.61
   2   9  -1   42.20    2.51
  -9   2  -1   43.18    2.52
   2  -9   1   42.39    2.57
   2   9  -1   42.61    2.74
   2   9  -1   44.25    2.52
   2   9  -1   41.62    2.51
  -9   2  -1   38.66    2.52
  -2  -9  -1   43.16    2.54
  -9  -2   1   43.01    2.50
  -9   2  -1   44.40    2.52
  -9   2  -1   39.02    2.51
   2  -9   1   45.18    2.50
  -2   9   1   41.44    2.74
   2  -9   1   41.28    2.66
  -9   2  -1   43.68    2.51
  -2   9   1   39.51    2.49
   2  -9   1   42.83    2.59
  -2  -9  -1   44.74    2.57
  -9  -2   1   43.31    2.74
  -9   2  -1   42.30    2.51
  -9  -2   1   39.70    2.49
  -9  -2   1   43.81    2.51
  -9  -2   1   40.11    2.49
   2   9  -1   44.26    2.65
   2   9  -1   41.91    2.60
   9  -2  -1   41.70    2.65
  -9  -2   1   46.36    2.52
  -9   2  -1   40.32    2.71
  -9   2  -1   38.65    2.51
  -2   9   1   41.22    2.50
  -9  -2   1   42.90    2.50
   2   9  -1   40.49    2.73
  -9   2  -1   42.45    2.51
   9  -2  -1   42.79    2.52
  -9   2  -1   38.89    2.51
  -2   9   1   40.49    2.71
   9   2   1   43.48    2.50
  -9   2  -1   44.45    2.52
  -2  -9  -1   40.30    2.50
   9   2   1   40.62    2.69
  -9   2  -1   39.24    2.71
  -2  -9  -1   39.03    2.63
   9   2   1   42.99    2.54
  -2  -9  -1   42.22    2.71
  -9   2   1   37.27    2.49
  -9  -2  -1   42.13    2.52
  -9   2   1   44.34    2.59
  -9   2   1   43.62    2.51
  -9  -2  -1   41.78    2.51
   2  -9  -1   40.62    2.67
  -2  -9   1   41.52    2.68
   2   9   1   43.62    2.62
  -9   2   1   41.09    2.50
  -9  -2  -1   42.27    2.76
  -9   2   1   42.40    2.50
   2   9   1   42.95    2.57
   2   9   1   39.13    2.71
   2  -9  -1   41.25    2.51
  -2   9  -1   41.11    2.51
  -2  -9   1   43.26    2.49
   2   9   1   41.37    2.63
  -2   9  -1   42.45    2.74
  -9  -2  -1   45.26    2.53
   2  -9  -1   43.41    2.61
   2   9   1   41.91    2.75
  -9   2   1   38.50    2.50
   2   9   1   43.31    2.49
  -2  -9   1   42.74    2.55
   2   9   1   38.53    2.76
   9   2  -1   42.79    2.52
  -2   9  -1   44.97    2.51
   2  -9  -1   42.48    2.51
  -9   2   1   45.60    2.50
   2  -9  -1   43.88    2.56
  -9   2   1   41.61    2.50
  -9   2   1   41.92    2.49
  -9  -2  -1   44.32    2.52
   2  -9  -1   44.93    2.55
  -2  -9   1   43.37    2.72
   9  -2   1   41.67    2.62
  -9   2   1   43.74    2.50
   2   9   1   44.42    2.50
   2   9   1   44.27    2.57
   9   2  -1   43.45    2.55
   2  -9  -1   42.37    2.68
  -9   2   1   41.09    2.50
  -9  -2  -1   40.39    2.51
   2   9   1   41.41    2.54
  -9   2   1   42.49    2.70
   9   2  -1   43.65    2.73
   2  -9  -1   39.97    2.67
   9   2  -1   41.05    2.69
  -9  -2  -1   43.47    2.51
  -9  -2  -1   42.13    2.51
  -2   9  -1   41.80    2.72
   2  -9  -1   40.88    2.69
  -9   2   1   42.00    2.50
  -2  -9   1   44.59    2.50
   2  -9  -1   44.83    2.61
  -9   2   1   39.71    2.49
   2  -9  -1   42.60    2.50
  -9  -2  -1   38.91    2.71
  -2   9  -1   40.91    2.50
  -2   9  -1   39.64    2.67
  -2   9  -1   42.78    2.51
  -9   2   1   38.70    2.49
  -9   2   1   40.91    2.69
   9   2  -1   41.79    2.82
   2   9   1   43.46    2.50
  -9   2   1   40.84    2.50
  -2  -9   1   38.14    2.48
  -9   2   1   42.05    2.73
   9  -2   1   43.78    2.63
  -9  -2  -1   43.86    2.53
   2   9   1   43.25    2.51
  -3   9   1    0.71    0.11
  -3  -9  -1    0.86    0.18
  -3  -9  -1    0.86    0.11
   3   9  -1    0.42    0.12
  -9  -3   1    0.61    0.09
  -9   3  -1    0.70    0.10
  -9   3  -1    0.80    0.12
   3   9  -1    0.79    0.21
   9   3   1    0.66    0.15
   9  -3  -1    0.55    0.21
   3  -9   1    0.52    0.10
   9  -3  -1    0.70    0.18
  -9   3  -1    0.74    0.10
   3   9  -1    0.55    0.27
   3  -9   1    0.58    0.28
  -9   3  -1    0.67    0.11
  -9   3  -1    0.61    0.20
   3   9  -1    0.65    0.23
   3   9  -1    0.77    0.15
  -3   9   1    0.40    0.15
   3   9  -1    0.62    0.12
   9   3   1    0.07    0.38
   3   9  -1    0.67    0.31
   3  -9   1    0.69    0.13
  -9   3  -1    0.66    0.10
  -9   3  -1    0.77    0.11
   3   9  -1    0.29    0.18
  -9   3  -1    0.48    0.11
   9   3   1    0.73    0.32
  -3   9   1    0.45    0.28
  -9  -3   1    0.37    0.29
   9  -3  -1    0.65    0.11
   3  -9   1    0.42    0.19
  -3   9   1    0.87    0.10
  -9  -3   1    1.01    0.13
  -9  -3   1    0.59    0.12
   3  -9   1    0.75    0.14
  -3  -9  -1    0.73    0.09
  -3  -9  -1    0.29    0.21
  -9  -3   1    0.75    0.13
   3   9  -1    0.51    0.16
   3   9  -1   -0.13    0.47
   3   9  -1    0.49    0.14
   3   9  -1    0.61    0.10
  -9  -3   1    0.90    0.13
  -9   3  -1    0.64    0.25
  -3   9   1    0.80    0.10
   3  -9   1    0.75    0.20
   9  -3  -1    0.64    0.22
  -3   9   1    0.64    0.30
  -9   3  -1    0.84    0.10
  -3   9   1    0.68    0.11
   3  -9   1    0.84    0.27
  -9   3  -1    0.83    0.13
  -9   3  -1    0.48    0.11
  -9  -3   1    0.62    0.10
  -9  -3   1    0.61    0.13
   9   3   1    0.90    0.12
  -9   3  -1    0.39    0.09
  -9   3  -1    0.50    0.11
  -9   3  -1    0.35    0.29
  -9   3  -1    1.05    0.29
   3   9  -1    0.67    0.16
  -9  -3   1    0.77    0.13
  -9  -3   1    0.70    0.11
   3  -9   1    0.72    0.11
  -9   3  -1    0.79    0.14
  -9   3  -1    0.60    0.12
  -9   3  -1    0.24    0.27
   3  -9   1    0.94    0.27
   3  -9  -1    0.11    0.22
  -9  -3  -1    0.74    0.12
   3   9   1    0.86    0.29
  -9  -3  -1    0.87    0.12
  -9  -3  -1    0.40    0.24
  -3  -9   1    0.76    0.10
  -9   3   1    0.61    0.11
   3   9   1    0.56    0.13
   9   3  -1    0.38    0.38
  -9  -3  -1    0.66    0.29
   3   9   1    0.71    0.28
   3  -9  -1    0.78    0.22
  -9   3   1    0.42    0.11
   9  -3   1    0.63    0.26
   3   9   1    0.80    0.18
  -3  -9   1    0.16    0.20
  -9   3   1    0.64    0.11
  -3  -9   1    0.71    0.17
   9  -3   1    0.57    0.18
  -9   3   1    0.74    0.14
  -9   3   1    0.62    0.12
  -3   9  -1    0.07    0.20
  -9   3   1    0.64    0.11
   3  -9  -1    0.75    0.11
  -9  -3  -1    0.65    0.13
   3   9   1    0.63    0.15
  -3   9  -1    0.85    0.13
   9   3  -1    0.66    0.26
  -9   3   1    0.70    0.10
   3   9   1    0.75    0.13
   9  -3   1    0.53    0.25
  -9  -3  -1    0.67    0.11
  -9   3   1    0.70    0.23
   3  -9  -1    0.63    0.28
  -9   3   1    0.71    0.12
   3  -9  -1    0.54    0.16
  -3  -9   1    0.63    0.10
   3  -9  -1    0.67    0.14
  -9   3   1    0.77    0.10
  -9   3   1    0.75    0.10
  -3   9  -1    0.71    0.11
  -3   9  -1    0.49    0.16
   9  -3   1    0.48    0.24
   3   9   1    0.71    0.10
  -9  -3  -1    0.68    0.09
  -9  -3  -1    0.77    0.12
   3  -9  -1    0.54    0.24
  -9   3   1    0.65    0.29
  -3   9  -1    0.70    0.11
   3  -9  -1    0.58    0.17
   3   9   1    0.65    0.24
   9  -3   1    0.66    0.10
   9   3  -1    0.29    0.25
   3   9   1    0.60    0.25
  -9  -3  -1    0.76    0.15
  -3   9  -1    0.68    0.12
  -3   9  -1    0.64    0.32
  -9  -3  -1    0.67    0.14
  -3  -9   1    0.30    0.26
   3   9   1    0.38    0.37
  -9   3   1    0.40    0.25
   3   9   1    0.71    0.19
  -9   3   1    0.75    0.12
   3  -9  -1    0.59    0.11
  -9   3   1    0.71    0.10
   9   3  -1    0.79    0.11
   9   3  -1    0.61    0.15
   9   3  -1    0.84    0.11
  -9   3   1    0.78    0.28
   3  -9  -1    0.76    0.12
   3   9   1    0.65    0.17
  -3  -9   1    0.76    0.10
   9  -4  -1   18.46    1.17
  -4  -9  -1   15.49    1.29
   4   9  -1   18.07    1.09
   4   9  -1   18.02    1.09
  -4   9   1   17.46    1.08
  -9   4  -1   14.69    1.28
   9  -4  -1   17.68    1.27
  -9  -4   1   18.95    1.10
  -4   9   1   17.29    1.07
  -4   9   1   16.38    1.07
  -9   4  -1   19.39    1.10
  -9  -4   1   19.51    1.11
  -4   9   1   17.95    1.08
   4  -9   1   18.78    1.19
  -9   4  -1   18.10    1.09
  -9   4  -1   15.99    1.29
  -9  -4   1   19.26    1.09
  -9  -4   1   16.03    1.07
   9   4   1   18.82    1.11
  -9   4  -1   18.27    1.10
   4  -9   1   18.69    1.08
   4   9  -1   17.76    1.14
   4  -9   1   18.95    1.08
   4   9  -1   17.20    1.09
  -9   4  -1   18.01    1.08
  -4   9   1   18.22    1.09
  -4   9   1   16.59    1.31
  -4   9   1   18.37    1.15
  -4  -9  -1   16.22    1.07
   4   9  -1   16.78    1.32
   9   4   1   17.42    1.16
  -9   4  -1   16.18    1.29
  -9   4  -1   18.51    1.09
   4  -9   1   17.06    1.28
  -4  -9  -1   18.32    1.09
  -9   4  -1   18.30    1.08
   9   4   1   17.81    1.09
  -9   4  -1   16.63    1.08
  -9  -4   1   18.05    1.09
  -4  -9  -1   16.41    1.27
   4   9  -1   17.58    1.13
   9   4   1   16.52    1.33
  -9   4  -1   19.24    1.20
   4   9  -1   18.88    1.11
   4  -9   1   16.04    1.26
   4   9  -1   17.45    1.35
   4   9  -1   18.85    1.25
   4   9  -1   18.08    1.23
  -9  -4   1   18.27    1.38
  -9  -4   1   18.57    1.10
   4  -9   1   17.30    1.17
  -9   4  -1   19.47    1.10
   9  -4  -1   17.18    1.26
  -9   4  -1   18.30    1.08
  -9  -4   1   18.78    1.09
  -9   4  -1   18.23    1.10
  -4   9   1   18.72    1.08
   4  -9   1   20.88    1.10
  -9  -4   1   17.05    1.08
  -4  -9  -1   18.62    1.14
   4   9  -1   18.19    1.17
   9  -4  -1   18.96    1.12
   4  -9   1   18.76    1.12
  -9   4   1   17.12    1.08
  -9  -4  -1   19.00    1.10
  -4   9  -1   19.09    1.10
   9   4  -1   18.29    1.11
   4   9   1   19.10    1.11
   4   9   1   16.79    1.22
   4   9   1   17.69    1.34
   4   9   1   18.99    1.16
  -4  -9   1   17.67    1.08
  -9  -4  -1   18.69    1.10
  -4   9  -1   19.36    1.09
  -4   9  -1   19.16    1.16
  -4  -9   1   18.67    1.08
   4  -9  -1   17.96    1.13
   9   4  -1   19.34    1.10
  -9   4   1   18.29    1.08
   4   9   1   17.93    1.19
   9  -4   1   18.02    1.26
  -4   9  -1   17.76    1.09
   9  -4   1   16.20    1.26
  -4  -9   1   17.87    1.14
  -9   4   1   15.97    1.08
  -4   9  -1   18.49    1.09
  -9   4   1   19.23    1.10
  -9  -4  -1   18.29    1.09
  -9   4   1   17.39    1.08
  -9   4   1   18.27    1.33
  -9   4   1   18.95    1.09
   4  -9  -1   20.12    1.10
   4  -9  -1   16.99    1.30
  -9  -4  -1   16.63    1.09
   4   9   1   17.68    1.14
  -9   4   1   18.77    1.20
  -9  -4  -1   17.83    1.10
  -9   4   1   14.14    1.28
  -4   9  -1   17.49    1.08
  -9   4   1   18.12    1.10
   9  -4   1   17.37    1.10
   4   9   1   17.07    1.33
   4   9   1   17.22    1.08
   4   9   1   20.13    1.27
  -9   4   1   17.04    1.08
  -9  -4  -1   17.78    1.10
   9   4  -1   17.79    1.35
   9  -4   1   17.45    1.16
   4   9   1   18.42    1.09
   9  -4   1   16.86    1.08
  -4   9  -1   16.64    1.31
  -9   4   1   17.06    1.09
  -9  -4  -1   16.93    1.08
  -4   9  -1   18.54    1.08
   4  -9  -1   15.23    1.25
   9   4  -1   17.68    1.16
   4  -9  -1   16.15    1.27
   4  -9  -1   18.59    1.20
   4  -9  -1   18.01    1.12
  -9  -4  -1   18.75    1.10
  -4  -9   1   16.20    1.07
  -4  -9   1   17.36    1.28
  -4   9  -1   18.46    1.08
   4  -9  -1   15.96    1.08
   4  -9  -1   17.55    1.08
   9   4  -1   16.36    1.32
   4  -9  -1   18.42    1.19
  -9   4   1   18.25    1.10
   4   9   1   16.71    1.08
  -9  -5   1    0.12    0.06
   5   9  -1   -0.07    0.11
   9   5   1   -0.01    0.27
  -9   5  -1   -0.06    0.10
  -9   5  -1   -0.01    0.08
   9  -5  -1    0.66    0.33
   5   9  -1   -0.09    0.26
   5  -9   1    0.01    0.25
  -9  -5   1    0.00    0.08
  -9   5  -1    0.05    0.12
  -5  -9  -1    0.07    0.07
   9   5   1    0.17    0.23
  -9   5  -1    0.04    0.11
   5   9  -1   -0.02    0.12
   9   5   1    0.18    0.11
   9   5   1    0.02    0.15
   5   9  -1    0.05    0.18
  -9  -5   1   -0.20    0.11
  -9  -5   1    0.14    0.11
  -9   5  -1   -0.05    0.09
  -5   9   1    0.05    0.06
  -9  -5   1   -0.01    0.10
  -9  -5   1    0.00    0.11
  -9   5  -1    0.22    0.11
  -5   9   1    0.13    0.07
   5  -9   1    0.10    0.11
  -9   5  -1    0.07    0.24
  -9   5  -1   -0.02    0.18
  -5   9   1   -0.06    0.09
  -9  -5   1    0.03    0.13
  -9   5  -1    0.48    0.11
   5  -9   1    0.45    0.27
   5   9  -1    0.09    0.18
  -5   9   1    0.08    0.10
   9  -5  -1    0.12    0.18
   5  -9   1    0.00    0.10
  -9   5  -1    0.03    0.08
  -5  -9  -1   -0.08    0.10
  -9  -5   1    0.14    0.14
  -5  -9  -1   -0.01    0.30
  -5   9   1    0.27    0.17
  -9   5  -1   -0.54    0.29
   5  -9   1   -0.02    0.10
  -5   9   1    0.07    0.09
   5   9  -1   -0.10    0.14
   9  -5  -1    0.20    0.10
  -5   9   1    0.41    0.26
   5   9  -1    0.06    0.19
   9   5   1    0.08    0.12
   5   9  -1   -0.13    0.27
   5  -9   1   -0.06    0.09
   5   9  -1    0.08    0.16
  -5   9   1    0.09    0.10
  -5   9   1    0.03    0.10
   9  -5  -1    0.11    0.11
  -9   5  -1    0.09    0.12
  -9   5  -1    0.04    0.13
  -5  -9  -1    0.17    0.08
   5  -9   1   -0.12    0.19
   9  -5  -1    0.17    0.28
   5  -9   1    0.23    0.18
  -9  -5  -1    0.10    0.12
   9   5  -1   -0.06    0.32
   9   5  -1   -0.05    0.15
   9  -5   1   -0.34    0.25
  -9   5   1   -0.11    0.09
  -9   5   1   -0.04    0.09
   5  -9  -1   -0.04    0.10
   5  -9  -1    0.08    0.28
   9  -5   1    0.01    0.11
   5  -9  -1    0.16    0.15
   9  -5   1    0.01    0.28
  -5   9  -1   -0.46    0.24
  -9   5   1   -0.14    0.13
   9  -5   1   -0.34    0.16
   5   9   1   -0.07    0.25
   9  -5   1   -0.10    0.07
  -5   9  -1   -0.03    0.10
  -5  -9   1    0.14    0.08
   5   9   1   -0.03    0.13
  -9   5   1    0.11    0.10
   5  -9  -1    0.08    0.10
  -5   9  -1   -0.02    0.08
  -5  -9   1    0.13    0.15
  -9   5   1   -0.05    0.08
  -9   5   1   -0.07    0.21
  -9  -5  -1    0.06    0.10
  -5   9  -1    0.05    0.09
   5   9   1    0.13    0.13
  -5  -9   1    0.08    0.08
  -9   5   1    0.04    0.11
   5   9   1    0.03    0.23
  -9   5   1    0.17    0.14
  -9  -5  -1    0.18    0.12
  -9   5   1    0.08    0.14
  -9   5   1    0.25    0.07
  -5   9  -1    0.15    0.10
  -9  -5  -1    0.19    0.12
   5  -9  -1    0.54    0.24
   5   9   1    0.12    0.12
   5  -9  -1    0.04    0.28
   5  -9  -1   -0.07    0.10
  -5   9  -1    0.08    0.07
  -5  -9   1    0.00    0.30
  -5   9  -1    0.14    0.13
  -5   9  -1    0.16    0.09
   9   5  -1    0.03    0.10
   5   9   1    0.26    0.15
   5  -9  -1    0.02    0.16
  -5   9  -1    0.16    0.08
   9   5  -1   -0.39    0.34
  -9  -5  -1    0.07    0.07
  -9   5   1    0.09    0.11
   5   9   1    0.29    0.25
   5   9   1   -0.17    0.25
   9   5  -1    0.13    0.12
  -5   9  -1    0.08    0.10
   5   9   1    0.07    0.17
   5  -9  -1    0.08    0.13
  -5   9  -1    0.13    0.13
   5  -9  -1    0.00    0.12
  -9   5   1   -0.15    0.29
  -9  -5  -1   -0.09    0.10
  -9  -5  -1   -0.01    0.12
  -9  -6   1   29.51    1.79
  -9  -6   1   31.64    1.79
  -9   6  -1   34.18    1.81
   6   9  -1   25.83    2.02
   6  -9   1   31.66    1.77
   9   6   1   28.45    1.77
  -6   9   1   30.26    1.78
  -6  -9  -1   32.12    1.80
  -6  -9  -1   29.98    1.79
   9  -6  -1   25.57    1.98
  -9   6  -1   31.47    1.79
  -6  -9  -1   29.05    1.79
   6  -9   1   25.84    1.97
  -9   6  -1   31.12    1.79
   6  -9   1   29.52    1.87
   9   6   1   28.61    1.89
   6  -9   1   30.40    1.77
   9   6   1   29.40    1.79
  -9   6  -1   31.51    1.80
  -6   9   1   28.93    1.84
  -9  -6   1   32.84    1.79
  -6   9   1   32.77    1.80
  -9   6  -1   30.34    1.79
  -9   6  -1   30.83    1.79
  -9  -6   1   27.97    1.77
   6   9  -1   32.38    1.86
  -6   9   1   28.12    1.78
   6   9  -1   27.52    2.09
   9  -6  -1   28.68    1.85
   6   9  -1   32.39    1.82
   6  -9   1   32.54    1.79
   9  -6  -1   28.77    1.88
   6  -9   1   26.33    1.99
   6  -9   1   29.86    1.89
   9   6   1   26.75    1.77
  -9  -6   1   29.60    1.78
  -6   9   1   27.12    1.77
  -6   9   1   26.42    2.02
   9  -6  -1   30.60    1.81
  -9   6  -1   26.28    2.01
  -6   9   1   30.17    1.77
  -9   6  -1   30.77    1.89
   9   6   1   28.65    1.92
  -9  -6   1   32.33    1.80
  -9   6  -1   31.35    1.80
  -6   9   1   28.80    1.76
   6   9  -1   29.65    1.95
   9   6   1   32.33    1.83
  -6   9   1   30.27    1.78
   6   9  -1   28.46    1.93
   6   9  -1   32.39    1.80
   9  -6  -1   29.12    1.83
   9  -6  -1   26.13    2.00
  -9   6  -1   30.40    1.80
   6   9  -1   32.82    1.80
  -9  -6   1   32.12    1.79
   9  -6  -1   28.14    1.79
  -9   6  -1   28.84    1.79
   9   6   1   28.99    2.09
  -6   9   1   29.32    1.78
   6   9   1   30.68    1.94
  -6   9  -1   30.32    1.87
  -9  -6  -1   28.50    1.80
  -6   9  -1   26.64    2.04
   9  -6   1   30.94    1.79
  -6   9  -1   27.78    1.78
  -9  -6  -1   29.23    1.80
  -6   9  -1   32.90    1.81
   9   6  -1   31.32    1.79
   9  -6   1   25.49    1.99
  -9  -6  -1   28.69    1.80
   9  -6   1   27.94    1.77
  -9  -6  -1   29.51    1.80
  -6   9  -1   31.41    1.79
   6   9   1   31.39    1.80
   9   6  -1   31.57    1.84
   9   6  -1   24.87    2.05
   6   9   1   30.04    1.84
  -9   6   1   26.36    2.01
   6  -9  -1   29.65    1.89
   9  -6   1   27.58    1.82
  -6   9  -1   32.47    1.80
  -9   6   1   31.61    1.80
   9   6  -1   29.14    1.78
  -9   6   1   30.11    1.78
   6   9   1   24.07    1.97
   6   9   1   28.78    1.77
  -9  -6  -1   29.93    1.80
  -6  -9   1   31.41    1.78
   6   9   1   25.47    2.04
   9  -6   1   29.33    1.87
   6  -9  -1   29.36    2.03
   6  -9  -1   29.13    1.78
   9   6  -1   29.27    1.94
  -9  -6  -1   30.80    1.81
   9   6  -1   27.81    2.07
  -9   6   1   33.22    1.79
   6  -9  -1   30.87    1.90
  -6   9  -1   29.88    1.78
  -9   6   1   29.07    1.77
  -9  -6  -1   28.32    1.78
   9  -6   1   25.47    1.98
   6   9   1   31.80    1.78
  -6   9  -1   32.63    1.80
  -9   6   1   30.36    1.78
  -9   6   1   32.30    1.79
   6   9   1   30.48    1.88
   6  -9  -1   31.79    1.85
  -6   9  -1   32.53    1.80
   9   6  -1   29.35    1.90
  -6   9  -1   29.47    1.78
  -9   6   1   30.24    1.78
  -6   9  -1   32.37    1.79
   6  -9  -1   32.47    1.83
   6  -9  -1   25.37    1.98
   6  -9  -1   24.30    1.96
   6  -9  -1   29.31    1.78
   6   9   1   28.60    1.92
   6  -9  -1   31.93    1.80
  -9   6   1   30.80    1.78
   9   6  -1   30.50    1.80
  -6  -9   1   30.73    1.77
  -9   6   1   32.16    1.79
  -9   6   1   31.57    1.88
   7  -9   1    0.07    0.17
   9   7   1    0.54    0.16
  -7  -9  -1    0.42    0.09
  -9   7  -1    0.38    0.09
  -7   9   1    0.59    0.13
  -7   9   1    0.40    0.10
  -7  -9  -1    0.50    0.10
   9  -7  -1    0.43    0.16
   7   9  -1    0.19    0.21
  -9   7  -1    0.53    0.10
   9   7   1    0.66    0.12
  -9   7  -1    0.27    0.13
  -7   9   1    0.34    0.18
  -7   9   1    0.52    0.12
   7  -9   1    0.47    0.09
  -9   7  -1    0.51    0.12
  -9   7  -1    0.27    0.10
   7  -9   1    0.20    0.15
  -9   7  -1    0.83    0.15
  -9  -7   1    0.51    0.12
  -9   7  -1    0.64    0.12
   7   9  -1    0.56    0.16
  -7  -9  -1    0.39    0.08
  -7   9   1    0.58    0.15
  -9  -7   1    0.60    0.11
   7   9  -1    0.50    0.12
   9  -7  -1    0.24    0.20
   9   7   1    0.51    0.19
   7   9  -1    0.36    0.20
   9   7   1    0.70    0.27
  -9  -7   1    0.56    0.11
  -7   9   1    0.67    0.12
   9  -7  -1    0.47    0.11
   7  -9   1    0.52    0.10
  -7  -9  -1    0.70    0.15
  -9   7  -1    0.64    0.20
  -7   9   1    0.33    0.10
  -7   9   1    0.38    0.08
  -9  -7   1    0.54    0.15
   9  -7  -1    0.67    0.11
   7   9  -1    0.25    0.16
  -9   7  -1    0.61    0.11
   7   9  -1    0.49    0.13
   7  -9   1    0.55    0.12
   9   7   1    0.52    0.10
   9   7   1    0.56    0.15
  -9  -7   1    0.61    0.12
   9  -7  -1    0.35    0.14
   9   7  -1    0.42    0.14
  -9  -7  -1    0.43    0.11
   7  -9  -1    0.36    0.09
  -9  -7  -1    0.56    0.13
  -7   9  -1    0.47    0.11
   9   7  -1    0.37    0.21
  -7   9  -1    0.46    0.11
   7  -9  -1    0.34    0.18
   9   7  -1    0.60    0.24
   9   7  -1    0.47    0.15
   7   9   1    0.43    0.12
  -9  -7  -1    0.53    0.12
   9   7  -1    0.75    0.12
  -7   9  -1    0.60    0.12
  -9   7   1    0.40    0.10
  -9   7   1    0.52    0.13
  -7  -9   1    0.64    0.11
   9  -7   1    0.35    0.15
   9   7  -1    0.38    0.10
  -9   7   1    0.38    0.10
  -7   9  -1    0.67    0.08
   9  -7   1    0.32    0.20
   7   9   1    0.58    0.15
  -7   9  -1    0.53    0.09
  -7  -9   1    0.46    0.08
   7   9   1    0.63    0.17
  -9   7   1    0.47    0.13
   7  -9  -1    0.54    0.14
  -7   9  -1    0.70    0.14
  -7   9  -1    0.54    0.12
  -9   7   1    0.61    0.10
   7  -9  -1    0.27    0.15
   7  -9  -1    0.54    0.11
  -9   7   1    0.45    0.21
  -7  -9   1    0.64    0.09
  -7  -9   1    0.86    0.13
   7  -9  -1    0.40    0.19
   9  -7   1    0.67    0.11
  -9  -7  -1    0.35    0.08
   7  -9  -1    0.53    0.10
  -9   7   1    0.62    0.12
   7   9   1    0.35    0.19
  -9  -7  -1    0.28    0.13
  -9   7   1    0.43    0.13
  -7   9  -1    0.40    0.10
   7   9   1    0.26    0.24
  -9  -7  -1    0.56    0.12
   7   9   1   -0.03    0.24
  -7   9  -1    0.55    0.21
   7   9   1    0.43    0.10
  -9   7   1    0.31    0.15
   8   9  -1   17.15    1.30
   9   8   1   18.12    1.32
  -8  -9  -1   21.29    1.16
   9  -8  -1   19.99    1.17
   8   9  -1   19.30    1.16
  -8  -9  -1   18.15    1.16
   9   8   1   21.22    1.23
   8   9  -1   21.49    1.17
  -8   9   1   17.03    1.17
   9   8   1   20.11    1.28
  -9   8  -1   21.11    1.18
  -9  -8   1   18.83    1.17
  -9  -8   1   20.08    1.17
  -8   9   1   20.52    1.25
   8  -9   1   20.61    1.26
  -9   8  -1   19.21    1.16
   8   9  -1   20.34    1.22
  -9  -8   1   20.28    1.18
   9  -8  -1   15.87    1.25
  -9   8  -1   20.12    1.26
   9   8   1   17.78    1.29
   9  -8  -1   19.59    1.19
  -8   9   1   17.87    1.16
  -8   9   1   19.02    1.16
  -9   8  -1   20.17    1.18
   8  -9   1   18.89    1.16
  -8   9   1   19.45    1.18
   9  -8  -1   19.50    1.16
  -8   9   1   19.23    1.17
  -8  -9  -1   18.34    1.17
   8   9  -1   19.90    1.27
  -8  -9  -1   19.01    1.16
   8  -9   1   17.28    1.26
   9   8   1   19.14    1.17
  -8   9   1   19.27    1.17
   8   9  -1   21.12    1.19
  -8  -9  -1   19.22    1.15
   8  -9   1   20.12    1.20
   8  -9   1   19.02    1.16
  -9  -8   1   18.57    1.16
  -9  -8   1   19.08    1.17
   8  -9   1   19.09    1.21
   9   8   1   20.25    1.16
   9  -8  -1   16.89    1.23
  -9   8  -1   20.70    1.18
   8   9  -1   17.02    1.29
  -8  -9  -1   21.52    1.19
  -9   8  -1   21.08    1.18
  -9   8  -1   20.67    1.17
   9  -8  -1   18.76    1.21
   8  -9   1   20.16    1.17
  -9   8  -1   18.93    1.17
   9   8   1   19.38    1.19
  -8   9   1   17.38    1.16
   9  -8   1   18.23    1.24
   9  -8   1   20.45    1.22
  -9   8   1   18.75    1.17
   9   8  -1   19.45    1.17
   9  -8   1   18.84    1.19
   8  -9  -1   19.64    1.28
  -8   9  -1   19.04    1.17
  -8   9  -1   18.32    1.17
  -8  -9   1   21.34    1.17
   8   9   1   17.79    1.31
  -9   8   1   20.18    1.17
   8   9   1   19.87    1.32
  -9   8   1   20.39    1.16
  -9   8   1   19.93    1.18
   8   9   1   21.36    1.19
  -8   9  -1   18.64    1.18
   9   8  -1   19.30    1.22
  -8   9  -1   19.36    1.25
   8   9   1   17.69    1.16
   8  -9  -1   17.23    1.16
  -9  -8  -1   17.55    1.17
  -9   8   1   18.95    1.25
   9   8  -1   17.05    1.31
  -9  -8  -1   18.16    1.17
  -9  -8  -1   17.18    1.17
   9   8  -1   19.88    1.19
   9   8  -1   17.01    1.28
   8  -9  -1   18.14    1.25
  -9   8   1   18.37    1.17
  -9   8   1   20.12    1.18
   8   9   1   18.56    1.26
   9  -8   1   20.85    1.17
  -8   9  -1   20.77    1.17
   8  -9  -1   19.69    1.20
  -9  -8  -1   20.17    1.16
   9  -8   1   20.50    1.16
   8   9   1   18.01    1.16
  -8   9  -1   19.94    1.17
   8  -9  -1   18.95    1.22
   8   9   1   20.86    1.23
   9  -8   1   18.91    1.26
   8  -9  -1   19.12    1.16
  -8  -9   1   22.30    1.18
  -9   8   1   17.77    1.17
  -8   9  -1   21.11    1.17
  -8  -9   1   17.85    1.15
  -8   9  -1   20.39    1.18
  -9   8   1   19.75    1.16
  -9  -8  -1   22.15    1.18
  -8  -9   1   19.44    1.15
   8  -9  -1   19.54    1.17
   9   8  -1   17.89    1.16
  -9  -8  -1   21.11    1.19
  -9   9   1    0.00    0.07
  -9  -9  -1   -0.11    0.05
   9   9   1    0.01    0.09
  -9   9   1    0.01    0.06
  -9   9   1   -0.03    0.08
   9  -9   1   -0.07    0.10
  -9   9   1   -0.10    0.10
   9   9   1   -0.07    0.10
   9   9  -1   -0.12    0.09
   9   9  -1   -0.15    0.14
   9   9   1   -0.07    0.14
   9   9  -1   -0.01    0.09
  -9   9  -1   -0.11    0.09
  -9   9   1    0.02    0.06
  -9   9   1    0.05    0.11
   9  -9   1   -0.09    0.08
  -9  -9   1    0.02    0.07
  -9   9   1   -0.08    0.12
   9  -9  -1   -0.06    0.08
   9   9   1    0.09    0.09
   9  -9   1    0.05    0.07
  -9   9  -1    0.01    0.07
  -9   9  -1    0.06    0.08
  -9   9  -1    0.13    0.07
  -9  -9   1   -0.12    0.09
  -9   9  -1   -0.07    0.06
  -9   9  -1    0.02    0.11
   9  -9   1    0.04    0.06
  -9   9  -1    0.08    0.11
  -9   9   1    0.06    0.08
   9   9  -1   -0.03    0.11
   9   9  -1    0.07    0.08
   9   9   1    0.11    0.07
  -9  -9  -1   -0.14    0.09
   9  -9  -1   -0.06    0.11
  -9  -9  -1   -0.07    0.06
   9  -9  -1    0.08    0.07
 -10   0  -1    0.03    0.08
   0  10   1    0.14    0.09
   0  10   1    0.02    0.10
 -10   0   1    0.17    0.26
   0 -10   1    0.18    0.23
 -10   0   1    0.23    0.08
 -10   0  -1   -0.05    0.26
   0 -10  -1    0.16    0.09
   0 -10   1    0.09    0.16
   0  10   1    0.09    0.25
 -10   0  -1   -0.02    0.07
  10   0  -1   -0.31    0.33
   0 -10   1   -0.11    0.12
   0  10  -1    0.14    0.24
   0 -10  -1    0.30    0.24
 -10   0   1    0.13    0.08
  10   0  -1   -0.02    0.08
   0 -10   1    0.13    0.18
 -10   0   1    0.39    0.13
 -10   0   1    0.29    0.09
 -10   0   1    0.19    0.12
 -10   0  -1    0.33    0.11
 -10   0  -1   -0.16    0.07
 -10   0   1    0.33    0.11
   0 -10  -1    0.45    0.25
 -10   0  -1   -0.19    0.30
   0 -10  -1    0.07    0.13
 -10   0  -1   -0.01    0.07
 -10   0  -1   -0.12    0.14
 -10   0  -1   -0.37    0.28
   0  10   1    0.14    0.31
 -10   0   1    0.16    0.23
 -10   0   1    0.18    0.08
 -10   0   1    0.09    0.11
 -10   0  -1    0.24    0.10
   0 -10  -1    0.44    0.11
 -10   0  -1    0.17    0.10
   0 -10   1   -0.29    0.22
 -10   0  -1    0.19    0.11
   0 -10   1   -0.01    0.15
 -10   0   1    0.14    0.11
 -10   0   1    0.02    0.16
   0  10  -1    0.02    0.09
   0  10  -1   -0.55    0.30
 -10   0  -1    0.23    0.31
 -10   0  -1    0.19    0.10
   0 -10  -1    0.21    0.18
   0  10   1    0.02    0.17
   0 -10  -1    0.28    0.10
   0 -10  -1   -0.01    0.16
   0 -10  -1    0.05    0.09
 -10   0  -1    0.07    0.08
   0 -10   1    0.15    0.09
   0  10   1    0.07    0.08
 -10   0   1    0.25    0.10
 -10   0  -1    0.37    0.10
   0 -10   1   -0.37    0.26
   0 -10   1    0.05    0.11
 -10   0  -1    0.26    0.09
 -10   0  -1    0.36    0.10
 -10   0  -1    0.15    0.11
 -10   1  -1   27.32    1.99
  10   1   1   29.40    1.77
 -10  -1   1   28.87    1.73
   1 -10   1   31.46    1.79
   1 -10   1   28.56    1.84
  -1  10   1   29.64    1.74
   1 -10   1   26.53    1.94
 -10   1  -1   29.05    1.73
 -10  -1   1   29.87    1.99
 -10   1  -1   29.36    1.74
 -10  -1   1   30.43    1.75
  -1 -10  -1   25.34    1.87
 -10   1  -1   29.53    1.74
  -1 -10  -1   29.01    1.74
   1 -10   1   29.73    1.75
   1 -10   1   31.84    1.81
  -1 -10  -1   29.52    1.72
  -1  10   1   30.69    1.74
  -1 -10  -1   26.76    1.93
 -10  -1   1   30.81    1.75
 -10   1  -1   31.28    1.75
   1 -10   1   25.75    1.93
   1 -10   1   29.45    1.73
 -10   1  -1   29.91    1.74
  10   1   1   28.31    2.00
 -10   1  -1   29.45    1.73
 -10   1  -1   28.21    1.95
 -10  -1   1   29.49    1.75
 -10   1  -1   30.00    1.73
  -1 -10  -1   31.86    1.80
   1 -10   1   28.48    1.92
   1 -10   1   29.95    1.78
 -10   1  -1   29.88    1.74
   1  10  -1   27.89    1.98
 -10  -1   1   30.54    1.76
  -1  10   1   29.58    1.98
 -10   1  -1   28.81    1.73
 -10   1  -1   30.01    1.74
 -10  -1   1   27.77    1.99
 -10  -1   1   29.48    1.74
 -10  -1   1   28.34    1.74
   1 -10   1   26.26    1.88
  -1 -10  -1   27.16    1.80
   1  10  -1   28.35    1.97
 -10   1  -1   28.30    1.72
 -10  -1   1   29.96    1.74
  -1  10   1   27.27    1.74
  -1  10   1   26.55    1.98
  -1 -10  -1   29.03    1.76
 -10  -1   1   29.80    1.74
  -1 -10  -1   29.90    1.73
 -10   1  -1   25.91    1.97
 -10   1  -1   30.45    1.81
   1 -10   1   32.57    1.74
 -10  -1   1   30.35    1.75
 -10   1  -1   27.13    1.73
   1 -10   1   28.08    1.85
 -10   1  -1   30.39    1.73
   1 -10   1   30.39    1.75
 -10   1  -1   31.46    1.74
 -10   1  -1   26.74    1.94
   1  10  -1   31.08    1.74
  10  -1  -1   27.91    1.74
   1  10  -1   30.16    1.73
   1 -10  -1   30.94    1.78
 -10   1   1   31.61    1.75
   1 -10  -1   30.26    1.72
  -1  10  -1   25.47    1.91
   1  10   1   27.59    2.00
   1 -10  -1   25.32    1.89
 -10   1   1   28.09    1.74
 -10  -1  -1   27.81    1.73
 -10  -1  -1   29.57    1.74
  -1  10  -1   29.01    1.72
  -1 -10   1   26.65    1.95
  -1 -10   1   24.27    1.89
 -10   1   1   30.27    1.74
 -10   1   1   30.99    1.83
 -10  -1  -1   29.03    1.74
  10   1  -1   26.90    1.73
 -10  -1  -1   29.70    1.74
   1 -10  -1   29.08    1.79
 -10  -1  -1   31.41    1.74
 -10   1   1   27.16    2.00
  -1 -10   1   30.25    1.81
   1 -10  -1   28.20    1.73
 -10  -1  -1   29.64    1.75
 -10   1   1   29.23    1.75
 -10   1   1   28.70    1.98
  -1 -10   1   30.05    1.73
  -1 -10   1   31.69    1.75
 -10   1   1   32.19    1.75
  10   1  -1   28.94    1.76
  10   1  -1   29.56    1.99
   1  10   1   28.74    1.81
   1  10   1   28.28    1.99
  -1 -10   1   29.46    1.74
 -10   1   1   29.57    1.75
 -10  -1  -1   28.36    1.72
 -10   1   1   27.49    1.74
   1 -10  -1   27.96    1.95
   1 -10  -1   30.06    1.74
 -10   1   1   28.78    1.74
   1 -10  -1   27.78    1.93
   1 -10  -1   28.29    1.82
 -10  -1  -1   27.11    1.72
  -1 -10   1   28.08    1.81
 -10  -1  -1   31.72    1.73
   1 -10  -1   31.15    1.78
 -10   1   1   26.94    1.73
   1  10   1   31.01    1.74
  -1 -10   1   29.99    1.77
   1  10   1   29.63    1.74
  -1  10  -1   27.33    1.97
  -1  10  -1   29.31    1.73
  -1  10  -1   32.16    1.74
  -1 -10   1   25.71    1.92
 -10   1   1   30.25    1.76
   1 -10  -1   28.83    1.85
 -10   1   1   32.16    1.75
 -10   1   1   27.38    1.74
 -10   1   1   27.89    1.75
 -10  -1  -1   29.04    1.74
 -10   1   1   26.40    1.73
 -10  -1  -1   28.05    2.01
 -10  -1  -1   24.94    1.96
   1  10   1   26.88    1.84
  10   2   1    0.54    0.10
 -10  -2   1    0.50    0.10
   2 -10   1    0.34    0.17
   2 -10   1    0.64    0.30
 -10   2  -1    0.56    0.12
 -10   2  -1    0.60    0.10
 -10  -2   1    0.59    0.13
  -2 -10  -1    0.62    0.12
 -10  -2   1    0.45    0.10
   2 -10   1    0.40    0.09
 -10   2  -1    0.35    0.10
  -2 -10  -1    0.22    0.17
   2 -10   1    0.27    0.11
 -10   2  -1    0.37    0.10
   2  10  -1    0.23    0.15
  10   2   1   -0.32    0.38
   2 -10   1    0.50    0.31
 -10   2  -1    0.48    0.11
   2 -10   1    0.09    0.27
   2  10  -1    0.56    0.11
  -2 -10  -1    0.40    0.08
 -10  -2   1    0.37    0.11
  10  -2  -1    0.29    0.09
 -10  -2   1    0.38    0.10
  10   2   1    0.49    0.13
   2  10  -1    0.26    0.33
 -10  -2   1    0.44    0.12
 -10  -2   1    0.51    0.10
 -10   2  -1    0.47    0.10
 -10   2  -1    0.49    0.09
  -2 -10  -1   -0.05    0.16
 -10   2  -1   -0.16    0.32
   2 -10   1    0.39    0.15
   2 -10   1    0.32    0.14
 -10   2  -1    0.44    0.08
   2 -10   1    0.16    0.15
 -10   2  -1    0.65    0.19
   2 -10   1    0.25    0.19
  -2  10   1    0.16    0.35
   2 -10   1    0.22    0.26
  -2  10   1    0.42    0.09
   2  10  -1    0.46    0.12
 -10   2  -1    0.53    0.09
   2 -10   1    0.48    0.13
 -10   2  -1   -0.03    0.26
 -10   2  -1    0.43    0.12
  -2  10   1    0.13    0.25
  -2 -10  -1    0.12    0.22
  -2  10   1    0.53    0.10
  -2  10   1    0.54    0.28
 -10  -2   1    0.26    0.25
 -10   2  -1    0.32    0.10
 -10  -2   1    0.47    0.10
 -10   2  -1    0.48    0.11
 -10  -2   1    0.47    0.11
   2  10  -1    0.47    0.22
 -10   2  -1    0.38    0.09
 -10   2  -1    0.30    0.24
 -10   2  -1    0.29    0.31
   2  10  -1    0.44    0.10
   2  10  -1    0.38    0.33
   2  10  -1    0.33    0.09
 -10   2  -1    0.41    0.10
  -2  10  -1    0.22    0.31
 -10   2   1    0.37    0.08
 -10  -2  -1    0.57    0.11
 -10   2   1    0.48    0.13
 -10   2   1    0.46    0.09
 -10   2   1    0.70    0.29
   2 -10  -1    0.52    0.11
 -10   2   1    0.37    0.18
   2 -10  -1    0.61    0.11
   2 -10  -1    0.21    0.24
   2  10   1    0.35    0.15
 -10  -2  -1    0.64    0.11
 -10   2   1    0.32    0.29
 -10  -2  -1    0.35    0.13
  -2  10  -1    0.56    0.12
 -10  -2  -1    0.37    0.08
  10   2  -1    0.29    0.37
 -10  -2  -1    0.37    0.12
 -10   2   1    0.43    0.11
 -10   2   1    0.44    0.10
  -2 -10   1    0.34    0.10
   2 -10  -1    0.45    0.12
  -2  10  -1    0.47    0.09
   2  10   1    0.50    0.29
   2  10   1    0.65    0.10
 -10  -2  -1   -0.08    0.24
 -10   2   1    0.34    0.08
 -10   2   1    0.37    0.11
 -10   2   1    0.39    0.10
 -10   2   1    0.27    0.10
   2 -10  -1    0.33    0.10
   2 -10  -1    0.48    0.20
 -10   2   1    0.61    0.11
 -10   2   1    0.39    0.08
   2 -10  -1    0.61    0.15
 -10  -2  -1    0.42    0.10
  -2 -10   1    0.33    0.10
  -2 -10   1    0.60    0.28
   2  10   1    0.50    0.10
   2 -10  -1    0.05    0.23
 -10  -2  -1    0.33    0.09
   2  10   1    0.45    0.10
 -10  -2  -1    0.57    0.11
   2 -10  -1    0.39    0.27
 -10  -2  -1    0.62    0.12
  -2  10  -1    0.56    0.30
   2  10   1    0.46    0.28
 -10   2   1    0.32    0.12
  -2  10  -1    0.35    0.10
   2 -10  -1    0.39    0.13
  -2 -10   1    0.31    0.15
  10   2  -1    0.49    0.09
 -10   2   1    0.28    0.11
   2 -10  -1    0.53    0.20
  -2 -10   1    0.10    0.22
  10   2  -1    0.33    0.11
   2  10   1    0.51    0.22
   3 -10   1   17.79    1.39
   3  10  -1   20.10    1.19
 -10   3  -1   20.41    1.19
  10  -3  -1   17.78    1.37
   3  10  -1   18.31    1.43
   3  10  -1   20.25    1.18
   3  10  -1   18.91    1.26
 -10   3  -1   21.33    1.19
   3  10  -1   19.39    1.24
 -10   3  -1   19.10    1.43
 -10   3  -1   20.38    1.18
 -10   3  -1   17.36    1.17
 -10  -3   1   18.59    1.19
   3 -10   1   21.79    1.19
   3 -10   1   21.44    1.21
  10   3   1   18.22    1.47
  -3  10   1   17.73    1.43
 -10  -3   1   19.76    1.20
  -3 -10  -1   17.29    1.38
 -10   3  -1   18.62    1.18
  -3 -10  -1   20.55    1.24
 -10  -3   1   21.05    1.21
   3  10  -1   17.26    1.44
   3  10  -1   19.95    1.20
 -10   3  -1   18.54    1.19
  10   3   1   19.64    1.26
   3 -10   1   18.40    1.41
 -10   3  -1   19.59    1.28
   3 -10   1   21.58    1.24
   3 -10   1   20.55    1.24
 -10  -3   1   19.81    1.20
 -10   3  -1   20.77    1.19
 -10   3  -1   17.17    1.42
 -10  -3   1   19.28    1.20
 -10   3  -1   20.99    1.19
 -10  -3   1   18.56    1.46
   3  10  -1   18.57    1.30
  -3  10   1   18.27    1.18
  10   3   1   20.65    1.21
  10   3   1   19.46    1.33
 -10  -3   1   20.29    1.21
  10  -3  -1   18.19    1.19
 -10   3  -1   20.65    1.18
 -10   3  -1   18.46    1.18
   3 -10   1   20.44    1.19
  -3  10   1   20.76    1.19
  -3  10   1   19.44    1.19
 -10  -3   1   20.88    1.20
   3 -10   1   20.11    1.30
 -10  -3   1   21.92    1.20
  -3 -10  -1   19.04    1.17
   3 -10   1   19.68    1.31
  -3 -10  -1   20.65    1.19
 -10   3  -1   19.81    1.18
   3 -10   1   17.36    1.39
 -10   3   1   20.96    1.20
  -3  10  -1   20.16    1.18
  10  -3   1   18.86    1.19
  -3  10  -1   20.77    1.19
  -3 -10   1   21.85    1.20
 -10  -3  -1   19.37    1.19
 -10   3   1   20.65    1.21
 -10   3   1   16.01    1.44
   3 -10  -1   18.88    1.39
 -10  -3  -1   18.81    1.18
   3 -10  -1   21.71    1.19
   3 -10  -1   19.78    1.18
 -10   3   1   18.85    1.19
  -3 -10   1   16.47    1.38
 -10   3   1   20.27    1.20
 -10   3   1   20.00    1.19
 -10   3   1   20.42    1.21
  -3 -10   1   17.76    1.18
 -10   3   1   20.82    1.20
  -3 -10   1   20.83    1.26
 -10  -3  -1   19.19    1.18
   3  10   1   18.77    1.24
 -10  -3  -1   20.05    1.19
 -10  -3  -1   19.72    1.19
   3  10   1   18.70    1.45
   3 -10  -1   20.15    1.18
   3 -10  -1   18.63    1.39
 -10  -3  -1   18.64    1.19
 -10   3   1   18.76    1.19
  10   3  -1   20.25    1.19
   3  10   1   21.18    1.21
  10   3  -1   19.16    1.47
   3 -10  -1   19.68    1.23
   3  10   1   20.06    1.19
 -10  -3  -1   20.84    1.21
 -10   3   1   20.06    1.19
   3 -10  -1   17.59    1.40
   3 -10  -1   20.51    1.22
 -10   3   1   20.09    1.19
   3 -10  -1   20.31    1.30
   3  10   1   18.26    1.32
 -10   3   1   20.76    1.30
 -10  -3  -1   21.27    1.21
  10   3  -1   19.14    1.25
  -3  10  -1   20.77    1.18
   3  10   1   18.26    1.43
   3  10   1   19.82    1.19
  -3  10  -1   16.73    1.40
   3  10   1   20.59    1.19
   3  10   1   18.28    1.34
 -10   3   1   18.00    1.18
   3  10   1   19.41    1.27
 -10   3   1   19.73    1.45
  10   3  -1   20.46    1.20
   3 -10  -1   18.76    1.29
 -10  -4   1    0.51    0.12
 -10   4  -1    0.23    0.10
  10   4   1    0.10    0.16
  -4  10   1    0.42    0.10
  -4  10   1    0.13    0.35
   4  10  -1    0.09    0.20
 -10  -4   1    0.28    0.12
   4  10  -1    0.37    0.10
   4  10  -1    0.24    0.14
   4 -10   1    0.29    0.10
   4 -10   1   -0.17    0.29
   4 -10   1    0.42    0.09
 -10  -4   1    0.38    0.11
   4  10  -1    0.07    0.37
  10  -4  -1    0.28    0.28
 -10   4  -1    0.34    0.10
  -4  10   1    0.35    0.09
  -4  10   1    0.07    0.08
 -10   4  -1    0.25    0.11
 -10  -4   1    0.40    0.12
  10   4   1   -0.01    0.24
 -10  -4   1    0.39    0.10
  10   4   1    0.50    0.45
   4 -10   1    0.14    0.27
   4 -10   1    0.27    0.12
   4  10  -1    0.04    0.17
 -10   4  -1    0.17    0.34
   4  10  -1   -0.05    0.27
  10  -4  -1    0.55    0.35
   4  10  -1   -0.28    0.26
   4  10  -1    0.41    0.09
   4  10  -1    0.36    0.15
  10   4   1    0.38    0.11
 -10   4  -1    0.27    0.11
  -4 -10  -1    0.36    0.10
  10  -4  -1    0.07    0.11
 -10   4  -1    0.40    0.11
   4 -10   1    0.34    0.15
  -4  10   1    0.41    0.09
 -10   4  -1    0.15    0.22
 -10   4  -1    0.27    0.11
 -10   4  -1    0.49    0.36
 -10   4  -1    0.31    0.10
   4 -10   1    0.09    0.29
   4  10  -1    0.38    0.11
  -4 -10  -1    0.60    0.30
   4 -10   1    0.13    0.17
 -10  -4   1    0.36    0.12
  10   4   1    0.29    0.12
   4 -10   1    0.14    0.18
 -10  -4   1    0.08    0.12
  10  -4  -1    0.23    0.09
  -4 -10  -1    0.36    0.14
 -10   4  -1    0.24    0.09
   4 -10   1    0.44    0.14
 -10   4  -1    0.38    0.09
  -4 -10   1    0.29    0.07
   4  10   1    0.04    0.31
  -4 -10   1   -0.19    0.34
 -10   4   1    0.30    0.10
   4  10   1    0.37    0.37
   4 -10  -1    0.36    0.11
   4 -10  -1    0.10    0.13
   4  10   1    0.30    0.19
 -10  -4  -1    0.56    0.13
   4 -10  -1    0.04    0.19
  10  -4   1    0.36    0.11
  -4  10  -1    0.11    0.29
 -10   4   1    0.44    0.13
   4  10   1    0.16    0.12
   4  10   1    0.56    0.12
  10   4  -1    0.28    0.11
   4 -10  -1    0.66    0.30
  -4 -10   1    0.22    0.15
   4  10   1    0.05    0.22
   4  10   1    0.30    0.16
 -10   4   1    0.10    0.07
   4 -10  -1    0.15    0.27
 -10  -4  -1    0.25    0.10
   4  10   1    0.77    0.26
   4 -10  -1    0.58    0.25
 -10   4   1    0.42    0.10
 -10   4   1    0.33    0.14
 -10  -4  -1    0.24    0.07
 -10   4   1    0.23    0.13
   4 -10  -1    0.34    0.10
 -10  -4  -1    0.41    0.16
 -10   4   1    0.36    0.27
 -10  -4  -1    0.30    0.14
 -10   4   1    0.05    0.19
   4 -10  -1    0.21    0.13
  -4  10  -1    0.48    0.12
  -4  10  -1    0.19    0.08
 -10  -4  -1    0.38    0.12
  10   4  -1    0.49    0.16
  -4 -10   1    0.42    0.10
  -4  10  -1    0.42    0.08
 -10  -4  -1    0.41    0.11
   4 -10  -1    0.15    0.10
  10   4  -1    0.31    0.10
 -10   4   1    0.15    0.14
  10   4  -1    0.08    0.40
   4 -10  -1    0.22    0.16
 -10   4   1    0.15    0.09
  -4 -10   1    0.36    0.07
   4  10   1    0.20    0.08
  -4  10  -1    0.33    0.11
 -10  -4  -1    0.39    0.12
  -4  10  -1    0.30    0.07
 -10   4   1    0.43    0.10
   4  10   1    0.15    0.12
 -10   4   1    0.30    0.10
  -5  10   1   25.26    1.55
 -10   5  -1   25.39    1.47
   5  10  -1   23.56    1.62
   5 -10   1   27.49    1.50
   5  10  -1   25.15    1.53
  -5  10   1   23.63    1.47
   5 -10   1   26.15    1.53
  -5  10   1   25.38    1.50
 -10  -5   1   26.34    1.49
  10   5   1   24.23    1.50
 -10  -5   1   25.50    1.49
  10   5   1   24.49    1.52
  -5  10   1   23.39    1.48
  -5  10   1   24.64    1.48
  10   5   1   22.06    1.62
  10  -5  -1   21.33    1.49
   5 -10   1   25.87    1.48
 -10   5  -1   26.22    1.48
   5 -10   1   24.10    1.60
  -5 -10  -1   24.02    1.46
 -10   5  -1   25.44    1.47
   5  10  -1   24.20    1.56
 -10   5  -1   25.12    1.46
 -10  -5   1   25.29    1.50
   5  10  -1   25.20    1.46
  -5  10   1   25.38    1.48
   5  10  -1   24.12    1.48
  10   5   1   23.64    1.58
  -5  10   1   25.44    1.49
   5 -10   1   24.32    1.60
  -5  10   1   24.86    1.48
 -10   5  -1   22.70    1.46
 -10   5  -1   25.39    1.57
 -10  -5   1   24.83    1.50
   5 -10   1   24.84    1.55
 -10   5  -1   25.58    1.46
 -10   5  -1   26.18    1.47
   5  10  -1   21.64    1.59
   5 -10   1   27.20    1.49
 -10   5  -1   23.62    1.46
 -10  -5   1   25.77    1.49
  -5 -10  -1   22.38    1.51
 -10  -5   1   25.97    1.50
  10  -5  -1   24.73    1.47
   5  10  -1   26.05    1.47
 -10   5  -1   25.61    1.47
  10  -5  -1   24.04    1.50
 -10   5   1   24.68    1.48
 -10  -5  -1   26.17    1.48
 -10  -5  -1   26.42    1.47
   5 -10  -1   25.38    1.50
  10  -5   1   22.96    1.52
 -10  -5  -1   23.58    1.48
  10   5  -1   25.27    1.47
   5 -10  -1   24.57    1.52
  -5 -10   1   25.46    1.49
  -5  10  -1   24.91    1.45
 -10   5   1   25.86    1.49
  -5 -10   1   23.58    1.54
 -10   5   1   25.95    1.49
   5  10   1   23.66    1.54
   5 -10  -1   24.62    1.47
  10  -5   1   23.99    1.58
   5  10   1   25.53    1.49
  -5  10  -1   26.17    1.47
  -5  10  -1   24.31    1.46
   5 -10  -1   23.86    1.57
 -10   5   1   25.59    1.50
  -5 -10   1   23.67    1.48
   5  10   1   21.73    1.61
  10   5  -1   22.66    1.46
   5  10   1   23.26    1.48
 -10  -5  -1   25.62    1.48
 -10  -5  -1   24.26    1.47
  -5  10  -1   22.97    1.45
   5  10   1   24.85    1.51
 -10  -5  -1   26.43    1.47
 -10   5   1   25.83    1.60
 -10   5   1   25.73    1.50
   5 -10  -1   20.84    1.45
  10   5  -1   22.79    1.56
  -5  10  -1   26.26    1.47
  10   5  -1   26.16    1.50
  -5  10  -1   22.14    1.45
   5 -10  -1   25.17    1.46
 -10   5   1   26.55    1.49
 -10  -5  -1   23.22    1.46
  -5  10  -1   24.02    1.46
  -5  10  -1   24.50    1.48
  -5  10  -1   21.68    1.51
   5  10   1   23.92    1.59
   5  10   1   20.82    1.61
 -10   5   1   23.18    1.48
 -10   5   1   24.75    1.49
 -10   5   1   25.09    1.49
   5 -10  -1   22.82    1.57
 -10   6  -1    0.64    0.11
   6  10  -1    0.52    0.13
  10  -6  -1    0.58    0.14
  -6  10   1    0.72    0.12
   6  10  -1    0.34    0.23
  -6  10   1    0.46    0.11
  10   6   1    0.52    0.19
   6 -10   1    0.51    0.21
  -6  10   1    0.52    0.09
 -10   6  -1    0.50    0.12
 -10  -6   1    0.91    0.14
  -6 -10  -1    0.89    0.14
  10  -6  -1    0.67    0.11
 -10  -6   1    0.65    0.12
   6 -10   1    0.63    0.12
  10   6   1    0.35    0.25
  -6  10   1    0.54    0.10
  10  -6  -1    0.47    0.15
  10   6   1    0.70    0.12
   6  10  -1    0.35    0.12
  -6  10   1    0.53    0.07
  -6  10   1    0.34    0.17
 -10  -6   1    0.69    0.11
 -10   6  -1    0.70    0.12
  -6 -10  -1    0.50    0.09
  -6  10   1    0.51    0.09
   6 -10   1    0.68    0.11
  10   6   1    0.73    0.17
  -6 -10  -1    0.64    0.09
  10   6   1    0.56    0.15
   6  10  -1    0.60    0.17
 -10   6  -1    0.57    0.10
 -10   6  -1    0.45    0.09
   6 -10   1    0.23    0.18
   6 -10   1    0.31    0.14
   6  10  -1    0.27    0.18
  -6  10   1    0.66    0.13
 -10   6  -1    0.32    0.19
 -10   6  -1    0.76    0.15
 -10  -6   1    0.58    0.15
   6  10  -1    0.29    0.20
  10  -6  -1    0.44    0.10
 -10   6  -1    0.52    0.12
 -10  -6   1    0.61    0.16
 -10  -6   1    0.71    0.13
 -10   6  -1    0.39    0.11
   6 -10   1    0.58    0.13
 -10   6  -1    0.57    0.13
 -10   6   1    0.41    0.12
 -10  -6  -1    0.64    0.13
  -6  10  -1    0.42    0.11
   6 -10  -1    0.42    0.20
  -6  10  -1    0.23    0.12
 -10   6   1    0.61    0.11
 -10   6   1    0.50    0.11
  10  -6   1    0.44    0.12
  -6 -10   1    0.63    0.10
  10   6  -1    0.44    0.13
   6 -10  -1    0.63    0.11
  -6  10  -1    0.72    0.14
  10   6  -1    0.63    0.24
   6  10   1    0.27    0.18
 -10   6   1    0.60    0.13
   6  10   1    0.50    0.16
  -6  10  -1    0.52    0.11
  -6  10  -1    0.84    0.13
 -10  -6  -1    0.62    0.13
  10  -6   1    0.43    0.10
  -6  10  -1    0.45    0.10
  10  -6   1    0.18    0.22
 -10  -6  -1    0.77    0.13
  10  -6   1    0.83    0.12
   6  10   1    0.48    0.21
   6 -10  -1    0.54    0.16
 -10  -6  -1    0.91    0.12
   6  10   1   -0.07    0.22
   6 -10  -1    0.41    0.12
   6 -10  -1    0.30    0.16
  10   6  -1    0.48    0.14
  10   6  -1    0.61    0.11
  10   6  -1    0.57    0.20
   6  10   1    0.50    0.12
 -10  -6  -1    0.75    0.17
 -10  -6  -1    0.45    0.09
   6  10   1    0.48    0.14
   6 -10  -1    0.60    0.09
   6  10   1    0.46    0.12
  -6  10  -1    0.60    0.09
   6 -10  -1    0.61    0.13
 -10   6   1    0.50    0.12
 -10   6   1    0.67    0.10
 -10   6   1    0.37    0.09
 -10   6   1    0.59    0.22
 -10   6   1    0.65    0.13
  -6 -10   1    0.72    0.10
  10  -6   1    0.52    0.15
 -10  -6  -1    0.59    0.14
 -10   7  -1   18.71    1.22
  -7 -10  -1   17.36    1.11
 -10  -7   1   19.13    1.10
   7 -10   1   19.51    1.08
   7  10  -1   21.69    1.12
   7  10  -1   17.52    1.28
 -10  -7   1   18.30    1.09
   7 -10   1   19.77    1.08
  10   7   1   19.84    1.15
  -7  10   1   17.58    1.15
  -7 -10  -1   19.11    1.11
   7 -10   1   20.27    1.13
  10   7   1   17.54    1.08
  10  -7  -1   16.32    1.17
   7  10  -1   18.60    1.18
  10  -7  -1   18.52    1.14
   7 -10   1   16.64    1.18
 -10  -7   1   16.43    1.10
  10   7   1   18.40    1.11
   7  10  -1   17.64    1.21
   7 -10   1   17.00    1.19
  -7  10   1   17.91    1.08
 -10   7  -1   19.57    1.12
 -10   7  -1   17.82    1.13
   7 -10   1   19.14    1.10
 -10  -7   1   19.16    1.10
 -10   7  -1   19.39    1.12
  10   7   1   17.23    1.22
  -7  10   1   17.26    1.08
  10   7   1   18.29    1.09
  -7 -10  -1   17.58    1.11
   7  10  -1   16.34    1.24
 -10   7  -1   18.30    1.12
   7  10  -1   19.75    1.14
  -7  10   1   15.81    1.09
 -10   7  -1   19.81    1.13
 -10   7  -1   17.41    1.12
 -10  -7   1   19.33    1.10
  10   7   1   16.32    1.24
  -7  10   1   17.74    1.08
   7 -10   1   19.19    1.15
  -7  10   1   18.04    1.10
  10  -7  -1   18.36    1.16
  -7  10   1   17.23    1.09
 -10   7  -1   19.45    1.12
  -7 -10  -1   18.12    1.12
  -7  10  -1   18.62    1.12
   7  10   1   17.49    1.11
 -10   7   1   18.34    1.10
  10  -7   1   18.68    1.09
   7 -10  -1   19.47    1.15
  -7  10  -1   19.00    1.12
   7 -10  -1   19.35    1.12
  -7 -10   1   18.32    1.08
 -10  -7  -1   18.47    1.12
 -10   7   1   18.28    1.09
  -7  10  -1   15.86    1.16
  10   7  -1   17.74    1.11
  10   7  -1   16.07    1.25
   7 -10  -1   19.55    1.11
   7 -10  -1   18.10    1.22
  -7 -10   1   18.89    1.08
 -10   7   1   18.47    1.10
 -10   7   1   18.21    1.09
   7  10   1   17.05    1.18
  10  -7   1   17.92    1.15
  10   7  -1   17.72    1.23
  -7 -10   1   18.46    1.10
 -10   7   1   18.90    1.10
 -10  -7  -1   18.19    1.11
   7 -10  -1   17.41    1.17
  10   7  -1   20.46    1.17
  10  -7   1   15.85    1.18
   7  10   1   15.70    1.21
  10   7  -1   19.20    1.14
 -10   7   1   19.18    1.09
   7 -10  -1   17.86    1.23
   7  10   1   17.80    1.15
  -7  10  -1   20.19    1.12
 -10  -7  -1   18.21    1.13
 -10   7   1   18.67    1.19
  -7  10  -1   19.00    1.13
 -10   7   1   17.91    1.10
   7  10   1   16.09    1.09
  -7 -10   1   19.50    1.09
  10   7  -1   18.88    1.12
  10  -7   1   16.40    1.12
   7  10   1   15.87    1.21
  -7  10  -1   20.22    1.13
  10  -7   1   18.27    1.11
   7 -10  -1   18.27    1.11
 -10  -7  -1   19.80    1.13
  -7  10  -1   17.86    1.11
 -10  -7  -1   17.67    1.12
 -10  -7  -1   17.66    1.13
 -10   7   1   18.74    1.09
 -10  -8   1    0.16    0.08
  10   8   1    0.41    0.10
   8 -10   1    0.10    0.08
  -8  10   1    0.23    0.09
   8  10  -1    0.10    0.15
  -8  10   1    0.17    0.06
  10  -8  -1    0.12    0.07
  -8 -10  -1    0.13    0.11
  -8  10   1    0.18    0.06
 -10  -8   1    0.17    0.08
  -8  10   1    0.14    0.10
  10   8   1    0.08    0.12
  -8 -10  -1    0.15    0.07
 -10   8  -1    0.14    0.07
 -10  -8   1    0.20    0.10
   8  10  -1    0.12    0.12
  10   8   1    0.21    0.06
  10  -8  -1    0.24    0.14
   8  10  -1    0.34    0.13
  10   8   1    0.23    0.10
  10   8   1    0.06    0.14
  -8 -10  -1    0.15    0.07
   8 -10   1    0.12    0.12
   8 -10   1    0.28    0.07
 -10   8  -1    0.32    0.10
   8  10  -1    0.31    0.08
 -10   8  -1    0.04    0.13
  -8 -10  -1    0.10    0.05
  -8  10   1    0.14    0.10
   8 -10   1    0.18    0.10
  -8  10   1    0.10    0.07
 -10   8  -1    0.15    0.09
 -10   8  -1    0.32    0.10
  10  -8  -1    0.14    0.08
   8 -10   1    0.19    0.07
  10  -8  -1    0.23    0.07
  10   8  -1    0.34    0.11
 -10   8   1    0.19    0.09
  -8  10  -1    0.15    0.06
  -8 -10   1    0.16    0.09
 -10   8   1    0.14    0.06
   8  10   1    0.06    0.14
 -10   8   1    0.03    0.09
 -10  -8  -1    0.17    0.08
  10   8  -1    0.09    0.10
  10  -8   1    0.06    0.08
 -10  -8  -1    0.17    0.09
  10   8  -1    0.21    0.11
 -10   8   1    0.18    0.09
 -10   8   1    0.06    0.09
 -10  -8  -1    0.15    0.09
  -8  10  -1    0.18    0.08
 -10   8   1    0.17    0.09
 -10  -8  -1    0.06    0.06
  -8 -10   1    0.14    0.04
   8 -10  -1    0.14    0.12
  -8  10  -1    0.10    0.11
  10  -8   1    0.15    0.08
  10   8  -1    0.09    0.07
  10  -8   1    0.17    0.07
 -10  -8  -1    0.29    0.11
   8  10   1    0.14    0.07
   8 -10  -1    0.14    0.10
   8  10   1    0.16    0.09
  -8  10  -1    0.23    0.09
 -10  -8  -1    0.08    0.08
 -10   8   1    0.10    0.14
  -8  10  -1    0.27    0.09
 -10   8   1    0.07    0.08
  -8  10  -1    0.16    0.08
  10  -8   1    0.29    0.11
   8 -10  -1    0.23    0.07
  10   8  -1    0.09    0.15
  -8 -10   1    0.33    0.06
   8  10   1    0.14    0.10
  10   9   1    5.00    0.34
 -10   9  -1    5.20    0.33
  -9 -10  -1    4.37    0.32
   9 -10   1    5.48    0.34
  -9  10   1    5.09    0.31
 -10   9  -1    4.55    0.31
  10  -9  -1    5.08    0.31
 -10  -9   1    4.90    0.31
 -10   9  -1    4.48    0.32
  -9  10   1    4.06    0.30
 -10   9  -1    5.07    0.32
 -10  -9   1    5.24    0.32
  -9  10   1    5.02    0.32
   9 -10   1    4.46    0.35
  -9 -10  -1    4.80    0.31
  10  -9  -1    4.90    0.32
   9  10  -1    3.93    0.38
  10   9   1    4.30    0.39
  -9 -10  -1    5.01    0.30
  10  -9  -1    4.28    0.33
 -10   9  -1    5.10    0.32
  -9  10   1    5.20    0.32
  10   9   1    4.41    0.30
  10   9   1    4.85    0.36
   9  10  -1    5.27    0.34
  -9  10   1    4.57    0.31
   9  10  -1    4.21    0.34
 -10   9  -1    4.85    0.32
 -10   9   1    4.39    0.31
  -9  10  -1    4.34    0.32
  10   9  -1    4.27    0.35
 -10  -9  -1    4.86    0.33
  -9  10  -1    5.43    0.32
   9 -10  -1    4.44    0.31
  10   9  -1    4.23    0.39
  -9 -10   1    4.97    0.31
 -10   9   1    4.19    0.30
 -10   9   1    4.47    0.32
 -10   9   1    5.16    0.32
   9  10   1    4.77    0.31
   9 -10  -1    4.68    0.32
  -9  10  -1    5.02    0.32
  10   9  -1    5.45    0.31
   9 -10  -1    4.89    0.34
  10   9  -1    5.87    0.35
  -9 -10   1    5.27    0.32
 -10   9   1    4.56    0.31
   9  10   1    4.80    0.34
  -9  10  -1    5.67    0.32
 -10   9   1    4.76    0.31
   9  10   1    4.49    0.38
   9  10   1    4.58    0.36
 -10  -9  -1    4.53    0.31
 -10  10   1   -0.05    0.05
  10 -10  -1   -0.05    0.05
  10  10  -1    0.09    0.06
 -10  10   1    0.04    0.05
 -10  10  -1    0.00    0.03
 -10 -10  -1   -0.02    0.03
 -10  10  -1    0.07    0.04
 -10  10  -1   -0.05    0.05
 -10 -10  -1   -0.02    0.05
 -10 -10   1    0.07    0.04
 -10  10   1    0.00    0.04
 -10  10  -1   -0.03    0.05
 -10  10   1   -0.01    0.06
 -10 -10   1   -0.02    0.05
 -10  10  -1    0.01    0.06
 -11   0   1   10.80    0.64
   0  11   1   10.79    0.63
   0  11   1   10.07    0.62
 -11   0   1   10.28    0.63
 -11   0  -1    9.60    0.61
   0 -11   1    9.51    0.69
 -11   0  -1   10.33    0.61
   0 -11   1    8.82    0.69
 -11   0  -1    9.65    0.60
 -11   0  -1    9.35    0.59
 -11   0  -1    9.05    0.60
 -11   0   1    9.23    0.62
 -11   0  -1   10.38    0.63
 -11   0   1   10.14    0.63
   0  11   1    8.97    1.02
 -11   0  -1    9.77    0.60
 -11   0  -1    8.20    0.59
 -11   0   1   10.28    0.63
   0 -11  -1   10.67    0.61
 -11   0   1    9.86    0.62
   0  11  -1   10.08    0.60
   0 -11  -1   10.04    0.59
   0  11  -1    9.64    0.60
   0 -11   1    9.91    0.61
 -11   0  -1    9.29    0.59
 -11   0  -1    8.74    0.58
 -11   0   1    9.57    0.63
   0 -11  -1   10.32    0.69
 -11   0   1    9.70    0.65
   0 -11   1    9.75    0.66
   0 -11   1   10.34    0.62
   0 -11  -1    9.45    0.64
   0 -11  -1    9.60    0.61
   0 -11  -1    7.88    0.94
 -11   0  -1   10.04    0.62
   0  11  -1    6.90    0.83
 -11   0  -1    9.77    0.61
   0 -11   1   10.14    0.63
   0 -11  -1    8.87    0.68
   0  11  -1   10.20    0.60
 -11   0   1   10.50    0.63
 -11   0  -1    9.63    0.61
 -11   0   1   10.13    0.63
  -1 -11  -1    0.19    0.09
 -11  -1   1   -0.01    0.10
 -11   1  -1    0.05    0.07
 -11   1  -1    0.15    0.10
  -1 -11  -1   -0.12    0.15
 -11  -1   1    0.02    0.13
  -1  11   1    0.05    0.06
  -1 -11  -1   -0.02    0.10
 -11   1  -1    0.15    0.10
   1  11  -1    0.01    0.08
 -11   1  -1    0.04    0.06
 -11  -1   1   -0.12    0.10
   1 -11   1    0.00    0.07
  -1 -11  -1    0.03    0.15
   1 -11   1   -0.04    0.10
 -11   1  -1   -0.03    0.08
   1 -11   1   -0.16    0.12
 -11   1  -1   -0.06    0.15
   1 -11   1    0.25    0.22
  -1  11   1   -0.04    0.09
   1 -11   1    0.02    0.15
 -11   1  -1    0.09    0.08
 -11  -1   1    0.12    0.12
   1 -11   1   -0.01    0.07
   1 -11   1    0.00    0.11
   1 -11   1    0.03    0.16
 -11   1  -1    0.08    0.09
 -11  -1   1   -0.07    0.08
 -11  -1   1    0.03    0.08
 -11   1  -1   -0.04    0.09
 -11   1  -1    0.05    0.07
  -1 -11  -1    0.06    0.09
 -11   1  -1    0.13    0.10
 -11  -1   1    0.04    0.10
   1  11  -1   -0.05    0.08
 -11   1  -1    0.01    0.07
 -11   1  -1   -0.08    0.09
 -11  -1   1    0.10    0.09
 -11   1  -1    0.07    0.08
 -11   1  -1   -0.12    0.08
 -11  -1   1    0.04    0.08
  -1  11  -1    0.06    0.09
 -11  -1  -1    0.17    0.08
 -11   1   1   -0.02    0.06
 -11   1   1    0.05    0.11
 -11  -1  -1    0.13    0.11
  -1  11  -1   -0.01    0.08
 -11  -1  -1    0.03    0.07
  -1 -11   1    0.02    0.09
 -11   1   1    0.03    0.08
   1 -11  -1    0.00    0.08
 -11  -1  -1    0.09    0.10
   1 -11  -1   -0.02    0.13
 -11   1   1    0.12    0.08
   1  11   1    0.07    0.09
 -11   1   1    0.13    0.11
 -11  -1  -1    0.03    0.07
 -11   1   1    0.04    0.06
 -11   1   1    0.20    0.17
 -11   1   1    0.03    0.09
 -11   1   1    0.10    0.08
  11   1  -1   -0.15    0.07
 -11   1   1    0.05    0.08
   1 -11  -1    0.01    0.13
   1 -11  -1    0.07    0.09
   1 -11  -1   -0.02    0.09
   1 -11  -1    0.05    0.08
   1  11   1    0.01    0.08
   1 -11  -1    0.03    0.08
 -11   1   1    0.02    0.04
   1 -11  -1    0.14    0.18
 -11   1   1   -0.04    0.08
  11   1  -1    0.27    0.12
 -11  -1  -1    0.10    0.10
  -1 -11   1    0.14    0.08
 -11   1   1    0.00    0.09
  -1 -11   1   -0.12    0.16
 -11  -1  -1    0.13    0.10
 -11  -1  -1   -0.08    0.11
 -11  -1  -1    0.08    0.10
   2 -11   1   20.72    1.21
 -11   2  -1   21.75    1.20
  -2 -11  -1   19.82    1.19
  11   2   1   18.08    1.24
 -11   2  -1   19.17    1.19
 -11   2  -1   17.65    1.19
 -11   2  -1   19.75    1.20
   2 -11   1   20.02    1.24
   2 -11   1   19.42    1.20
 -11   2  -1   21.58    1.20
 -11   2  -1   18.79    1.19
 -11   2  -1   20.05    1.19
 -11  -2   1   19.46    1.21
   2  11  -1   17.33    1.18
 -11  -2   1   22.10    1.23
 -11   2  -1   19.82    1.20
 -11  -2   1   20.63    1.21
   2  11  -1   22.17    1.20
   2 -11   1   21.15    1.20
   2  11  -1   20.08    1.20
 -11   2  -1   20.24    1.20
 -11  -2   1   20.36    1.20
  11   2   1   18.88    1.34
  -2  11   1   17.84    1.19
 -11  -2   1   19.31    1.20
 -11   2  -1   20.02    1.19
   2 -11   1   19.99    1.25
  -2 -11  -1   21.51    1.20
  11   2   1   20.11    1.21
  -2  11   1   21.00    1.20
 -11   2  -1   19.58    1.20
   2 -11   1   20.72    1.28
   2 -11   1   17.49    1.29
   2 -11   1   22.81    1.20
 -11   2  -1   18.96    1.19
 -11  -2   1   22.14    1.21
 -11  -2   1   20.70    1.21
 -11   2  -1   17.86    1.19
  -2 -11  -1   20.38    1.26
 -11  -2   1   20.41    1.21
 -11   2  -1   20.37    1.29
 -11   2  -1   19.34    1.19
   2 -11   1   19.20    1.33
   2  11   1   17.72    1.26
 -11   2   1   19.26    1.20
   2 -11  -1   20.36    1.20
   2 -11  -1   21.58    1.26
  -2 -11   1   21.05    1.20
 -11  -2  -1   19.85    1.20
 -11   2   1   19.58    1.21
   2 -11  -1   21.63    1.20
  11   2  -1   18.26    1.24
   2 -11  -1   18.99    1.30
   2  11   1   19.78    1.20
  -2  11  -1   20.10    1.19
  -2 -11   1   21.05    1.21
   2  11   1   19.23    1.20
   2 -11  -1   21.14    1.19
 -11  -2  -1   21.12    1.21
  11   2  -1   20.12    1.21
 -11  -2  -1   21.33    1.21
 -11   2   1   17.89    1.20
 -11   2   1   19.62    1.20
 -11   2   1   21.30    1.21
   2 -11  -1   19.37    1.20
 -11  -2  -1   19.31    1.22
 -11   2   1   20.42    1.20
 -11  -2  -1   18.84    1.20
 -11   2   1   19.06    1.20
   2 -11  -1   20.35    1.24
 -11   2   1   20.29    1.20
   2 -11  -1   16.74    1.29
  -2  11  -1   21.16    1.19
 -11  -2  -1   19.09    1.20
 -11   2   1   18.62    1.20
 -11   2   1   18.99    1.19
 -11  -2  -1   18.80    1.19
 -11   2   1   19.37    1.21
 -11  -2  -1   19.10    1.19
   2 -11  -1   18.44    1.26
  -2 -11   1   19.58    1.26
 -11   2   1   20.53    1.30
  -3  11   1    0.13    0.08
  11   3   1    0.21    0.15
 -11   3  -1    0.05    0.09
  -3 -11  -1    0.29    0.07
 -11  -3   1    0.17    0.11
 -11  -3   1    0.29    0.09
  -3 -11  -1    0.30    0.16
   3 -11   1    0.17    0.12
 -11  -3   1    0.15    0.12
 -11   3  -1   -0.01    0.17
   3 -11   1   -0.04    0.10
 -11  -3   1    0.34    0.09
 -11   3  -1    0.30    0.11
   3  11  -1    0.14    0.16
 -11   3  -1    0.09    0.09
 -11  -3   1    0.20    0.09
   3 -11   1    0.06    0.16
  11   3   1    0.04    0.19
  -3 -11  -1    0.22    0.10
 -11   3  -1    0.31    0.09
   3 -11   1    0.23    0.17
  -3  11   1    0.47    0.10
  11   3   1   -0.07    0.10
   3  11  -1    0.13    0.09
 -11   3  -1    0.08    0.06
 -11   3  -1    0.12    0.09
 -11  -3   1    0.07    0.09
   3  11  -1   -0.09    0.21
   3 -11   1    0.07    0.20
   3 -11   1   -0.19    0.16
 -11  -3   1    0.08    0.09
 -11   3  -1    0.11    0.09
 -11   3  -1    0.20    0.12
 -11   3   1    0.35    0.13
 -11  -3  -1    0.23    0.10
  11   3  -1    0.08    0.09
 -11  -3  -1    0.20    0.13
   3 -11  -1    0.40    0.11
 -11   3   1   -0.04    0.08
   3 -11  -1    0.14    0.09
   3 -11  -1    0.05    0.17
  -3  11  -1    0.30    0.11
  11   3  -1   -0.09    0.14
 -11   3   1    0.18    0.09
  -3  11  -1    0.09    0.08
 -11   3   1    0.13    0.12
 -11   3   1    0.20    0.09
 -11   3   1    0.12    0.09
   3 -11  -1    0.05    0.12
   3 -11  -1    0.15    0.18
   3 -11  -1    0.04    0.16
 -11   3   1    0.11    0.18
 -11  -3  -1    0.13    0.10
 -11  -3  -1    0.27    0.11
   3  11   1    0.08    0.09
 -11  -3  -1   -0.03    0.07
  -3 -11   1    0.18    0.09
  11   3  -1   -0.22    0.10
   3  11   1    0.29    0.09
   3  11   1   -0.12    0.12
 -11   3   1    0.15    0.11
   3  11   1   -0.03    0.20
 -11   3   1    0.23    0.09
 -11  -3  -1    0.08    0.10
 -11   3   1    0.20    0.10
   3 -11  -1    0.20    0.17
 -11  -3  -1    0.33    0.12
 -11  -3  -1    0.37    0.13
  -3 -11   1    0.06    0.13
 -11   4  -1   14.99    0.92
  11   4   1   13.48    0.98
 -11   4  -1   15.33    0.92
 -11  -4   1   16.18    0.93
 -11   4  -1   15.80    0.93
   4 -11   1   13.93    1.01
 -11  -4   1   13.67    0.91
   4  11  -1   14.97    0.93
 -11  -4   1   16.31    0.92
   4 -11   1   12.96    1.02
  -4  11   1   14.92    0.91
 -11   4  -1   15.11    0.92
 -11  -4   1   15.37    0.92
   4 -11   1   12.39    0.96
  11   4   1   14.92    0.92
 -11   4  -1   17.42    0.94
  11   4   1   13.90    1.06
  -4 -11  -1   13.23    0.96
   4  11  -1   16.58    0.92
  -4 -11  -1   15.40    0.92
 -11   4  -1   16.87    0.92
   4 -11   1   15.98    0.91
 -11   4  -1   15.05    0.92
  -4  11   1   15.37    0.91
 -11   4  -1   15.49    0.93
   4  11  -1   13.80    1.00
 -11  -4   1   15.50    0.92
   4 -11   1   15.24    0.98
  11   4   1   14.95    0.94
   4 -11   1   16.42    0.92
   4 -11   1   14.13    0.94
   4  11  -1   12.54    1.03
 -11   4  -1   13.92    1.02
   4  11  -1   15.12    0.92
 -11   4  -1   14.48    0.92
 -11  -4   1   14.55    0.91
  -4  11   1   14.72    0.92
  -4  11   1   13.03    0.90
   4 -11   1   16.80    0.91
 -11   4   1   16.33    0.92
 -11   4   1   15.37    0.91
  11   4  -1   15.42    0.95
  -4  11  -1   14.77    0.91
 -11  -4  -1   15.08    0.94
 -11  -4  -1   15.30    0.93
   4 -11  -1   13.51    1.01
  11   4  -1   16.67    0.93
   4 -11  -1   12.41    1.01
 -11  -4  -1   15.65    0.93
   4 -11  -1   15.41    0.92
 -11  -4  -1   14.27    0.92
   4 -11  -1   14.61    0.95
 -11   4   1   15.26    1.02
 -11   4   1   15.12    0.92
  -4  11  -1   15.20    0.91
  -4  11  -1   16.67    0.93
  11   4  -1   12.78    1.04
 -11   4   1   13.49    0.90
 -11   4   1   16.49    0.92
  -4 -11   1   15.10    0.97
   4 -11  -1   16.12    0.99
  -4  11  -1   16.50    0.94
 -11  -4  -1   16.53    0.94
 -11  -4  -1   15.14    0.94
 -11  -4  -1   13.00    0.91
 -11   4   1   14.17    0.91
  11   4  -1   13.39    1.00
 -11   4   1   13.87    0.91
   4  11   1   15.40    0.91
   4 -11  -1   16.19    0.92
 -11   4   1   17.16    0.93
 -11   4   1   15.51    0.92
  -4 -11   1   16.08    0.92
  -4  11  -1   15.48    0.92
   4  11   1   13.94    0.99
   4  11   1   14.70    0.91
 -11   5  -1   -0.01    0.12
 -11   5  -1    0.15    0.07
  -5  11   1    0.35    0.11
  -5 -11  -1    0.18    0.09
   5  11  -1    0.09    0.07
   5 -11   1    0.02    0.12
  11   5   1    0.07    0.16
   5  11  -1    0.08    0.12
 -11  -5   1    0.06    0.11
  11  -5  -1    0.18    0.07
 -11   5  -1    0.28    0.18
  -5  11   1    0.31    0.08
  11   5   1    0.15    0.11
  11  -5  -1    0.19    0.12
 -11   5  -1    0.13    0.08
   5 -11   1    0.03    0.18
   5  11  -1    0.19    0.10
   5  11  -1   -0.05    0.13
 -11   5  -1    0.12    0.08
  11   5   1    0.38    0.11
   5 -11   1    0.28    0.10
   5 -11   1    0.13    0.13
  -5  11   1    0.10    0.05
  11   5   1    0.04    0.20
 -11   5  -1    0.09    0.09
 -11  -5   1    0.03    0.11
   5  11  -1   -0.05    0.17
 -11  -5   1    0.10    0.11
 -11   5  -1    0.12    0.09
 -11  -5   1    0.19    0.10
 -11   5  -1    0.09    0.10
   5 -11   1    0.00    0.14
  -5 -11  -1    0.12    0.05
  -5  11   1    0.25    0.08
 -11   5  -1    0.18    0.07
 -11   5  -1    0.26    0.10
   5  11  -1    0.24    0.09
   5 -11   1    0.13    0.10
 -11  -5   1    0.07    0.09
   5 -11   1    0.01    0.09
  -5  11   1    0.21    0.10
 -11  -5   1    0.14    0.11
   5 -11   1   -0.08    0.14
   5 -11  -1    0.18    0.08
   5  11   1    0.12    0.19
  11   5  -1    0.22    0.20
 -11   5   1    0.27    0.08
 -11   5   1    0.09    0.09
 -11   5   1    0.18    0.11
  -5  11  -1    0.20    0.10
 -11  -5  -1    0.41    0.11
  11   5  -1    0.17    0.10
  -5 -11   1    0.11    0.14
 -11  -5  -1    0.08    0.10
   5 -11  -1    0.18    0.16
 -11  -5  -1    0.18    0.11
  11   5  -1    0.17    0.16
 -11   5   1   -0.01    0.09
 -11   5   1    0.16    0.09
 -11   5   1    0.23    0.18
   5 -11  -1    0.21    0.09
   5 -11  -1    0.06    0.13
  -5  11  -1    0.23    0.05
   5 -11  -1    0.11    0.12
  -5 -11   1    0.21    0.06
   5 -11  -1    0.18    0.15
 -11   5   1    0.11    0.13
 -11   5   1    0.14    0.09
 -11  -5  -1    0.09    0.06
 -11  -5  -1    0.17    0.10
   5  11   1    0.21    0.09
   5  11   1    0.09    0.16
  11   5  -1   -0.13    0.09
  -5  11  -1    0.00    0.07
 -11   5   1    0.16    0.07
 -11  -5  -1    0.15    0.11
  -5  11  -1    0.22    0.09
  -5  11  -1    0.07    0.04
 -11  -5  -1    0.16    0.10
   5  11   1    0.09    0.09
  11   5  -1    0.14    0.11
 -11  -6   1   15.08    0.90
   6  11  -1   16.12    0.89
 -11   6  -1   14.05    0.89
 -11  -6   1   17.20    0.91
  -6  11   1   13.49    0.88
  11   6   1   12.61    1.02
   6 -11   1   13.30    0.99
 -11  -6   1   14.93    0.90
 -11   6  -1   15.51    0.89
   6  11  -1   12.38    0.95
 -11   6  -1   16.20    0.88
  -6  11   1   16.96    0.91
  11   6   1   13.53    0.98
   6 -11   1   14.95    0.95
 -11   6  -1   15.03    0.89
   6 -11   1   13.47    0.95
 -11   6  -1   14.57    0.98
 -11   6  -1   13.79    0.87
  11  -6  -1   14.07    0.89
  -6 -11  -1   14.45    0.88
 -11   6  -1   15.29    0.89
   6 -11   1   16.34    0.94
   6 -11   1   16.70    0.89
  11   6   1   14.60    0.91
  11   6   1   15.52    0.90
 -11  -6   1   15.30    0.91
   6  11  -1   14.18    0.93
   6 -11   1   12.98    0.99
 -11  -6   1   15.78    0.91
  -6 -11  -1   14.82    0.89
   6 -11   1   16.51    0.89
  -6  11   1   15.76    0.90
  -6  11   1   14.44    0.89
 -11   6  -1   15.13    0.89
 -11  -6   1   15.62    0.91
   6  11  -1   14.53    0.90
  11   6   1   15.20    0.94
   6 -11   1   16.06    0.90
  -6  11   1   14.76    0.89
 -11   6  -1   15.27    0.89
   6 -11  -1   12.90    0.97
 -11   6   1   14.34    0.90
 -11   6   1   13.52    0.98
 -11   6   1   14.53    0.89
  -6  11  -1   13.57    0.88
 -11   6   1   15.39    0.90
  -6 -11   1   14.46    0.89
  -6  11  -1   15.00    0.88
  -6  11  -1   13.84    0.86
 -11  -6  -1   15.81    0.90
  -6  11  -1   14.42    0.89
 -11   6   1   13.90    0.90
 -11   6   1   12.54    0.89
 -11  -6  -1   14.12    0.87
  -6 -11   1   14.10    0.89
   6 -11  -1   14.90    0.94
   6 -11  -1   11.92    0.97
   6  11   1   13.42    0.97
  -6  11  -1   14.77    0.89
   6 -11  -1   14.18    0.91
  -6 -11   1   15.54    0.90
 -11  -6  -1   15.48    0.89
   6  11   1   13.83    0.89
 -11   6   1   14.61    0.89
 -11   6   1   13.66    0.90
 -11  -6  -1   14.19    0.89
  11   6  -1   11.76    0.97
  11   6  -1   14.56    0.90
 -11  -6  -1   15.28    0.89
   6 -11  -1   14.16    0.88
  -6  11  -1   14.57    0.87
 -11  -6  -1   14.18    0.89
  11   6  -1   15.57    0.93
   6 -11  -1   16.23    0.88
  11   6  -1   14.97    0.88
 -11   6   1   15.31    0.90
  11  -6   1   14.72    0.90
   6  11   1   13.16    0.94
 -11   7  -1    0.18    0.13
  11   7   1    0.19    0.10
  -7 -11  -1    0.25    0.07
  11  -7  -1    0.27    0.07
  -7 -11  -1    0.28    0.06
  11   7   1    0.27    0.10
  -7 -11  -1    0.28    0.09
  -7  11   1    0.28    0.08
   7  11  -1    0.16    0.10
 -11  -7   1    0.28    0.08
  11   7   1    0.15    0.15
 -11   7  -1    0.29    0.08
   7 -11   1    0.21    0.12
 -11  -7   1    0.14    0.08
   7  11  -1    0.17    0.11
  -7  11   1    0.15    0.08
   7  11  -1    0.17    0.13
   7 -11   1    0.11    0.13
   7  11  -1    0.28    0.07
 -11  -7   1    0.18    0.09
  11  -7  -1    0.08    0.06
 -11   7  -1    0.28    0.09
   7 -11   1    0.21    0.08
   7 -11   1    0.17    0.10
 -11   7  -1    0.28    0.09
  11   7   1    0.32    0.09
  -7  11   1    0.10    0.06
 -11   7  -1    0.22    0.06
  -7  11   1    0.16    0.05
 -11   7  -1    0.29    0.09
 -11   7  -1    0.15    0.05
 -11   7  -1    0.27    0.08
  -7  11   1    0.28    0.11
  -7  11  -1    0.26    0.06
 -11  -7  -1    0.12    0.09
  -7  11  -1    0.32    0.09
 -11  -7  -1    0.30    0.08
 -11  -7  -1    0.20    0.10
   7 -11  -1    0.23    0.10
  -7  11  -1    0.24    0.06
 -11  -7  -1    0.20    0.11
   7 -11  -1    0.28    0.09
   7 -11  -1    0.24    0.12
 -11   7   1    0.25    0.08
 -11   7   1    0.13    0.06
 -11   7   1    0.21    0.09
  11   7  -1    0.23    0.10
  -7 -11   1    0.40    0.09
   7  11   1    0.31    0.07
 -11   7   1    0.24    0.09
 -11   7   1    0.23    0.10
  11   7  -1    0.36    0.10
  11  -7   1    0.30    0.08
 -11   7   1    0.17    0.14
  -7  11  -1    0.27    0.09
 -11   7   1    0.27    0.09
   7 -11  -1    0.26    0.07
  -7 -11   1    0.13    0.06
 -11   7   1    0.18    0.06
  -7  11  -1    0.36    0.10
  -7 -11   1    0.24    0.06
  -7 -11   1    0.27    0.05
  11   7  -1    0.12    0.10
   7  11   1    0.34    0.14
   7  11   1    0.16    0.09
 -11  -7  -1    0.12    0.11
  11   8   1    5.00    0.39
  -8  11   1    5.36    0.32
 -11   8  -1    5.37    0.34
 -11  -8   1    4.78    0.34
  -8 -11  -1    4.71    0.31
  11   8   1    4.73    0.35
 -11   8  -1    5.91    0.34
  -8  11   1    4.92    0.34
  11  -8  -1    4.54    0.33
   8 -11   1    5.31    0.36
  -8  11   1    5.12    0.33
  -8 -11  -1    5.12    0.34
   8 -11   1    5.41    0.34
 -11   8  -1    5.47    0.34
 -11  -8   1    4.94    0.33
 -11   8  -1    5.09    0.34
  -8  11   1    4.82    0.33
  -8 -11  -1    5.21    0.32
 -11   8  -1    5.48    0.34
   8 -11   1    4.37    0.40
 -11  -8  -1    4.67    0.33
  -8  11  -1    5.51    0.32
 -11   8   1    5.78    0.35
   8 -11  -1    5.17    0.36
  11  -8   1    5.34    0.33
 -11   8   1    5.11    0.33
   8 -11  -1    5.54    0.33
 -11  -8  -1    5.11    0.34
  -8 -11   1    5.45    0.34
  -8  11  -1    5.49    0.34
  11   8  -1    5.36    0.35
  -8  11  -1    5.16    0.34
 -11   8   1    5.50    0.33
  11   8  -1    4.82    0.40
  -8 -11   1    5.44    0.32
 -11   8   1    4.69    0.34
   8  11   1    4.96    0.33
 -11   8   1    5.26    0.34
  11   8  -1    4.43    0.44
  -8  11  -1    5.34    0.34
   8 -11  -1    4.90    0.34
  -9  11   1    0.06    0.05
 -11   9  -1    0.02    0.04
 -11  -9   1    0.01    0.05
 -11  -9   1   -0.03    0.06
  -9  11   1   -0.06    0.05
 -11   9  -1    0.03    0.05
 -11   9  -1    0.01    0.05
  -9  11   1    0.00    0.05
  -9 -11  -1    0.01    0.05
 -11   9  -1    0.04    0.06
  -9 -11   1    0.03    0.06
 -11  -9  -1    0.09    0.06
   9 -11  -1   -0.05    0.05
  -9  11  -1    0.01    0.06
 -11   9   1    0.05    0.05
 -11   9   1    0.01    0.06
 -11   9   1    0.00    0.04
 -11   9   1    0.04    0.06
  -9  11  -1    0.08    0.05
  -9  11  -1   -0.04    0.04
 -11  -9  -1   -0.07    0.04
 -11  10  -1    2.23    0.13
 -10 -11  -1    1.75    0.15
 -11 -10  -1    1.72    0.15
 -12   0  -1    0.09    0.07
 -12   0   1    0.12    0.09
 -12   0   1    0.07    0.07
   0 -12  -1    0.09    0.08
 -12   0  -1    0.01    0.07
 -12   0   1    0.12    0.08
 -12   0   1    0.01    0.09
 -12   0  -1    0.07    0.07
   0 -12  -1    0.08    0.07
 -12   0  -1   -0.01    0.10
 -12   0  -1    0.13    0.07
   0  12   1    0.00    0.06
 -12   0  -1    0.13    0.08
   0 -12  -1   -0.12    0.12
   0 -12   1    0.28    0.15
 -12   0   1   -0.10    0.08
   0 -12   1    0.00    0.08
 -12   0  -1    0.05    0.09
 -12   0  -1    0.19    0.08
   0  12  -1   -0.02    0.08
 -12   0   1    0.09    0.10
   0 -12  -1   -0.02    0.09
   0 -12   1    0.16    0.11
 -12   0  -1    0.03    0.11
   0 -12   1    0.12    0.07
 -12   0   1    0.01    0.06
 -12   0   1    0.09    0.10
 -12  -1   1   14.80    0.84
  -1 -12  -1   13.16    0.81
   1  12  -1   14.30    0.82
  -1 -12  -1   12.41    0.87
 -12   1  -1   12.44    0.80
 -12  -1   1   14.14    0.83
 -12  -1   1   13.40    0.84
 -12  -1   1   13.58    0.84
 -12   1  -1   13.57    0.80
 -12   1  -1   14.21    0.82
 -12   1  -1   13.25    0.82
 -12   1  -1   13.28    0.81
   1 -12   1   14.37    0.84
 -12  -1   1   13.71    0.83
 -12   1  -1   14.19    0.81
 -12   1  -1   13.50    0.81
 -12  -1   1   13.15    0.85
 -12  -1   1   12.37    0.82
 -12   1  -1   13.58    0.82
 -12   1  -1   12.97    0.83
 -12   1  -1   14.63    0.80
 -12  -1   1   14.19    0.83
   1  12  -1   14.19    0.81
   1 -12   1   13.12    0.87
 -12   1  -1   13.62    0.81
  -1 -12  -1   12.94    0.82
   1 -12   1   14.38    0.83
 -12   1  -1   13.54    0.81
  -1  12   1   13.78    0.83
 -12  -1   1   14.82    0.84
 -12   1  -1   11.82    0.87
 -12   1  -1   12.76    0.81
 -12   1  -1   12.73    0.81
   1 -12   1   12.29    0.89
 -12  -1  -1   12.43    0.81
  -1 -12   1   15.61    0.84
 -12   1   1   12.11    0.83
 -12   1   1   12.75    0.83
   1 -12  -1   13.55    0.82
   1 -12  -1   12.36    0.87
 -12   1   1   14.22    0.82
  -1  12  -1   13.04    0.81
   1 -12  -1   12.38    0.85
 -12   1   1   11.59    0.88
 -12  -1  -1   13.22    0.82
 -12   1   1   12.82    0.84
 -12  -1  -1   14.11    0.84
  -1 -12   1   11.86    0.88
  -1  12  -1   13.87    0.81
   1 -12  -1   13.39    0.81
 -12  -1  -1   13.43    0.82
  -1 -12   1   13.87    0.82
 -12  -1  -1   14.09    0.82
 -12  -1  -1   13.09    0.81
 -12   1   1   13.36    0.83
   1  12   1   14.40    0.83
 -12   1   1   13.26    0.83
 -12   1   1   15.34    0.84
 -12  -1  -1   11.85    0.82
 -12   1   1   14.53    0.84
 -12   1   1   12.74    0.82
  -2 -12  -1    1.03    0.13
   2 -12   1    0.36    0.17
   2  12  -1    0.67    0.09
 -12  -2   1    0.82    0.11
 -12   2  -1    0.63    0.09
 -12  -2   1    0.47    0.10
  -2 -12  -1    0.57    0.14
 -12   2  -1    0.69    0.10
 -12   2  -1    0.61    0.15
 -12  -2   1    0.69    0.13
 -12   2  -1    0.73    0.08
 -12  -2   1    0.75    0.11
 -12   2  -1    0.67    0.09
   2 -12   1    0.61    0.09
 -12   2  -1    0.64    0.09
   2 -12   1    0.62    0.20
   2 -12   1    0.79    0.17
 -12   2  -1    0.63    0.10
 -12  -2   1    0.67    0.12
 -12  -2   1    0.96    0.14
 -12   2  -1    0.88    0.12
 -12   2  -1    0.70    0.09
  -2 -12  -1    0.88    0.11
 -12   2  -1    0.55    0.09
   2 -12   1    0.40    0.12
  -2  12   1    0.72    0.10
 -12   2  -1    0.64    0.10
 -12   2  -1    0.58    0.10
   2  12  -1    0.56    0.10
 -12  -2   1    0.73    0.13
 -12   2  -1    0.59    0.09
   2 -12  -1    0.46    0.15
 -12   2   1    0.78    0.10
  -2 -12   1    0.80    0.11
 -12   2   1    0.72    0.12
 -12  -2  -1    0.58    0.12
   2 -12  -1    0.59    0.09
 -12   2   1    0.74    0.11
   2 -12  -1    0.47    0.17
   2 -12  -1    0.49    0.09
 -12   2   1    0.82    0.11
 -12   2   1    0.56    0.16
   2 -12  -1    0.53    0.10
 -12   2   1    0.72    0.09
 -12  -2  -1    0.64    0.12
 -12   2   1    0.55    0.10
 -12  -2  -1    0.91    0.11
 -12   2   1    0.71    0.10
 -12  -2  -1    0.75    0.11
  -2  12  -1    1.08    0.14
  -2  12  -1    0.60    0.10
   2 -12  -1    0.46    0.17
   2  12   1    0.57    0.10
 -12  -2  -1    1.00    0.14
  -2 -12   1    0.36    0.15
 -12  -2  -1    0.90    0.10
 -12   2   1    0.78    0.10
  12   2  -1    0.76    0.11
 -12   2   1    0.55    0.11
   2  12   1    0.94    0.11
 -12  -3   1   17.12    1.02
  -3  12   1   19.01    1.02
 -12   3  -1   16.48    0.99
  -3 -12  -1   14.93    1.03
 -12  -3   1   17.57    1.00
 -12   3  -1   16.69    0.98
 -12  -3   1   17.18    1.01
 -12   3  -1   17.03    0.99
 -12   3  -1   19.16    1.00
 -12   3  -1   15.31    1.06
  -3  12   1   15.46    0.99
   3 -12   1   14.95    1.02
 -12  -3   1   17.79    1.02
 -12  -3   1   16.66    1.00
 -12   3  -1   17.52    0.99
   3 -12   1   15.06    1.06
   3 -12   1   15.56    1.04
  -3 -12  -1   13.98    0.98
   3  12  -1   14.54    0.98
  12   3   1   16.77    1.02
 -12   3  -1   15.84    0.98
 -12  -3   1   16.65    1.00
 -12   3  -1   15.77    0.98
 -12  -3   1   17.27    1.01
 -12   3  -1   15.45    0.99
 -12   3  -1   17.97    0.99
  -3  12   1   17.93    1.00
 -12   3  -1   14.56    0.98
 -12   3   1   16.11    1.08
  -3  12  -1   15.73    0.98
   3 -12  -1   16.13    1.03
   3  12   1   17.36    1.00
 -12  -3  -1   17.30    1.01
 -12   3   1   15.81    1.00
  12   3  -1   16.19    1.01
 -12   3   1   15.12    0.99
   3  12   1   16.85    1.00
 -12   3   1   14.83    0.99
 -12  -3  -1   18.15    1.00
   3 -12  -1   14.76    1.02
   3 -12  -1   17.45    0.99
 -12   3   1   16.08    1.00
   3 -12  -1   17.96    0.98
 -12  -3  -1   17.34    1.00
  -3  12  -1   17.39    0.99
   3 -12  -1   14.66    1.04
 -12   3   1   15.36    0.99
 -12   3   1   18.25    1.00
  -3 -12   1   14.77    1.04
 -12  -3  -1   16.50    1.00
   3 -12  -1   14.18    1.07
 -12   3   1   16.75    1.00
 -12   3   1   15.92    0.99
 -12  -3  -1   18.03    1.01
  -3  12  -1   16.04    0.98
 -12  -3  -1   17.70    1.00
 -12   3   1   17.44    1.01
   3 -12  -1   15.90    0.99
 -12   4  -1    0.14    0.09
  -4 -12  -1    0.07    0.05
   4  12  -1    0.20    0.06
  -4  12   1    0.15    0.07
   4  12  -1    0.15    0.07
  -4  12   1    0.23    0.06
  -4  12   1    0.20    0.09
  -4  12   1    0.27    0.09
 -12  -4   1    0.19    0.10
  12   4   1   -0.08    0.08
   4 -12   1   -0.07    0.08
 -12   4  -1    0.14    0.06
 -12   4  -1    0.17    0.07
 -12   4  -1    0.20    0.08
 -12  -4   1    0.25    0.09
 -12  -4   1    0.28    0.10
 -12   4  -1    0.17    0.06
  12   4   1    0.37    0.10
 -12  -4   1    0.26    0.09
  -4 -12  -1    0.13    0.12
   4 -12   1    0.35    0.15
 -12   4  -1    0.08    0.08
 -12  -4   1    0.24    0.09
  -4 -12  -1    0.26    0.08
 -12  -4   1    0.18    0.11
   4 -12   1    0.19    0.10
 -12   4  -1    0.09    0.10
 -12   4  -1    0.13    0.08
  12   4   1   -0.24    0.12
 -12   4  -1    0.22    0.14
   4 -12   1   -0.04    0.11
 -12   4  -1    0.18    0.09
   4 -12   1    0.13    0.07
 -12   4   1    0.25    0.09
   4 -12  -1   -0.01    0.09
 -12  -4  -1    0.27    0.10
   4 -12  -1   -0.03    0.14
   4  12   1    0.11    0.09
 -12  -4  -1   -0.04    0.09
 -12   4   1    0.29    0.09
   4 -12  -1    0.17    0.12
   4 -12  -1    0.16    0.08
 -12   4   1    0.04    0.09
   4  12   1    0.07    0.05
 -12  -4  -1    0.37    0.10
  12   4  -1    0.03    0.09
   4 -12  -1    0.26    0.09
 -12   4   1    0.02    0.14
 -12   4   1    0.10    0.08
   4  12   1    0.03    0.11
  12   4  -1   -0.02    0.09
 -12   4   1    0.18    0.06
 -12   4   1    0.18    0.08
  -4  12  -1    0.25    0.09
  -4  12  -1    0.09    0.08
 -12   4   1    0.15    0.07
 -12   4   1    0.14    0.08
 -12  -4  -1    0.06    0.09
 -12  -4  -1    0.19    0.10
  -4 -12   1    0.20    0.08
 -12  -4  -1    0.26    0.12
  -4 -12   1   -0.04    0.12
  -4  12  -1    0.20    0.06
   4 -12  -1    0.14    0.07
   5 -12   1    6.69    0.38
   5 -12   1    4.66    0.41
  -5  12   1    5.80    0.36
  12   5   1    4.98    0.43
 -12   5  -1    6.59    0.39
  12   5   1    5.17    0.38
 -12  -5   1    5.53    0.38
 -12  -5   1    5.79    0.38
  -5  12   1    6.06    0.37
   5  12  -1    5.71    0.38
 -12  -5   1    6.50    0.40
 -12   5  -1    5.79    0.39
 -12   5  -1    5.70    0.37
  -5  12   1    5.08    0.35
 -12  -5   1    6.32    0.39
 -12   5  -1    6.14    0.39
  -5  12   1    5.70    0.38
 -12   5  -1    5.94    0.39
  -5 -12  -1    5.58    0.39
   5 -12   1    5.49    0.42
   5 -12   1    5.88    0.41
 -12   5  -1    6.15    0.40
 -12  -5   1    5.84    0.39
 -12   5  -1    6.44    0.39
  12   5   1    5.89    0.40
 -12   5  -1    5.43    0.38
 -12  -5   1    5.58    0.38
 -12   5   1    5.78    0.38
   5 -12  -1    5.59    0.43
  12   5  -1    5.91    0.42
 -12   5   1    5.83    0.37
 -12   5   1    6.19    0.38
   5 -12  -1    5.28    0.41
 -12   5   1    5.35    0.36
 -12   5   1    5.82    0.38
  12   5  -1    6.19    0.40
   5 -12  -1    6.53    0.40
  12   5  -1    5.86    0.39
 -12   5   1    5.98    0.37
   5 -12  -1    5.60    0.38
  -5 -12   1    6.92    0.39
  -5  12  -1    6.58    0.39
 -12   5   1    5.40    0.46
 -12   5   1    5.83    0.38
 -12  -5  -1    5.44    0.39
   5 -12  -1    5.98    0.38
   5  12   1    5.71    0.37
  -5 -12   1    5.79    0.37
 -12  -5  -1    6.57    0.41
  -5  12  -1    6.02    0.40
 -12  -5  -1    5.74    0.40
 -12   5   1    6.28    0.38
   5  12   1    5.04    0.38
  -5  12  -1    5.79    0.37
 -12  -5  -1    6.71    0.42
   5  12   1    5.32    0.44
 -12  -5  -1    6.58    0.40
  -5  12  -1    6.17    0.38
  -6 -12  -1    0.02    0.06
 -12   6  -1    0.19    0.06
  -6 -12  -1    0.05    0.04
 -12  -6   1    0.02    0.06
   6 -12   1    0.13    0.13
 -12   6  -1   -0.03    0.07
 -12   6  -1    0.10    0.11
   6 -12   1    0.09    0.10
  -6  12   1    0.04    0.06
  12   6   1   -0.02    0.07
 -12   6  -1    0.07    0.08
 -12  -6   1    0.09    0.08
 -12   6  -1   -0.01    0.07
 -12  -6   1    0.08    0.07
 -12   6  -1    0.09    0.06
 -12   6  -1   -0.03    0.08
  12   6   1   -0.04    0.06
  -6 -12  -1    0.05    0.07
  -6  12   1    0.13    0.09
 -12   6  -1    0.09    0.07
  -6  12   1    0.02    0.04
 -12   6   1    0.09    0.07
 -12   6   1   -0.02    0.09
 -12   6   1    0.00    0.06
  -6  12  -1    0.17    0.07
   6 -12  -1    0.03    0.07
 -12   6   1   -0.06    0.06
  -6  12  -1    0.05    0.07
   6 -12  -1    0.09    0.10
 -12   6   1    0.01    0.08
 -12   6   1   -0.06    0.05
  -6 -12   1    0.10    0.07
  -6  12  -1   -0.02    0.06
   6 -12  -1    0.10    0.08
   6 -12  -1    0.07    0.06
 -12   6   1    0.10    0.07
 -12  -6  -1    0.00    0.07
 -12  -6  -1   -0.09    0.07
   6 -12  -1    0.11    0.11
  12   6  -1    0.13    0.08
 -12  -6  -1    0.05    0.08
  12   6  -1   -0.08    0.07
  12   6  -1    0.12    0.09
 -12  -6  -1    0.03    0.08
  -6 -12   1    0.03    0.04
 -12  -7   1    7.05    0.42
 -12  -7   1    6.15    0.42
  -7 -12  -1    6.30    0.42
  12   7   1    6.82    0.41
 -12   7  -1    5.84    0.43
  -7  12   1    6.07    0.40
  -7  12   1    6.26    0.41
 -12   7  -1    6.68    0.42
 -12   7  -1    7.41    0.42
  12   7   1    7.02    0.43
  -7 -12  -1    7.03    0.41
  -7 -12  -1    6.21    0.41
 -12   7  -1    7.52    0.43
 -12  -7   1    6.70    0.42
 -12   7  -1    7.28    0.42
 -12   7  -1    6.23    0.42
 -12   7   1    6.24    0.41
  -7  12  -1    7.72    0.43
   7 -12  -1    5.79    0.42
 -12   7   1    6.44    0.41
  -7 -12   1    7.60    0.42
 -12   7   1    7.05    0.42
 -12   7   1    5.77    0.41
 -12  -7  -1    6.65    0.42
  -7  12  -1    6.90    0.42
  -7  12  -1    7.60    0.42
 -12  -7  -1    7.04    0.43
 -12   7   1    6.93    0.41
  12   7  -1    6.62    0.44
 -12  -8   1    0.05    0.04
 -12   8  -1    0.05    0.05
 -12   8  -1    0.04    0.05
  -8  12   1    0.09    0.05
  -8 -12  -1    0.02    0.04
 -12  -8   1   -0.04    0.04
 -12   8   1    0.03    0.04
  -8  12  -1    0.17    0.04
  -8 -12   1    0.05    0.06
 -12   8   1   -0.04    0.04
 -12   8   1   -0.04    0.04
 -12   8   1   -0.02    0.03
 -12  -8  -1   -0.04    0.05
  -8  12  -1    0.03    0.04
 -12  -8  -1   -0.04    0.05
 -13   0   1    7.86    0.48
   0  13  -1    8.18    0.49
 -13   0   1    7.50    0.49
 -13   0   1    7.87    0.47
   0  13   1    7.72    0.48
 -13   0  -1    7.56    0.49
 -13   0  -1    8.25    0.48
 -13   0   1    7.80    0.48
   0 -13   1    7.62    0.48
 -13   0   1    7.91    0.48
 -13   0  -1    8.39    0.49
 -13   0   1    7.32    0.48
   0 -13  -1    7.38    0.49
   0 -13   1    6.41    0.52
   0 -13  -1    6.37    0.52
 -13   0  -1    6.51    0.50
   0 -13  -1    8.24    0.49
 -13   0  -1    7.92    0.50
 -13   0  -1    7.37    0.49
 -13   0   1    8.35    0.48
 -13   0  -1    8.49    0.50
 -13   0  -1    8.79    0.49
   1 -13   1    0.24    0.07
 -13   1  -1    0.21    0.06
  -1 -13  -1    0.25    0.07
 -13   1  -1    0.30    0.07
  -1  13   1    0.25    0.05
 -13   1  -1    0.23    0.06
 -13  -1   1    0.45    0.09
 -13   1  -1    0.27    0.07
 -13  -1   1    0.11    0.10
 -13   1  -1    0.28    0.06
  -1 -13  -1    0.34    0.07
  -1 -13  -1    0.27    0.13
 -13   1  -1    0.31    0.07
 -13  -1   1    0.21    0.07
   1 -13   1    0.11    0.11
   1  13  -1    0.26    0.06
 -13  -1   1    0.25    0.09
 -13  -1   1    0.29    0.07
 -13  -1  -1    0.40    0.08
  -1 -13   1    0.09    0.11
 -13   1   1    0.22    0.08
   1 -13  -1    0.25    0.06
 -13  -1  -1    0.27    0.09
  -1 -13   1    0.21    0.07
  -1  13  -1    0.15    0.05
   1 -13  -1    0.07    0.11
 -13   1   1    0.27    0.07
 -13  -1  -1    0.42    0.08
 -13   1   1    0.19    0.08
   1 -13  -1    0.39    0.07
 -13  -1  -1    0.37    0.07
 -13  -1  -1    0.23    0.08
 -13  -1  -1    0.27    0.07
 -13   1   1    0.24    0.07
 -13   1   1    0.29    0.05
   1  13   1    0.28    0.06
 -13   1   1    0.26    0.07
 -13  -1  -1    0.53    0.12
 -13   2  -1   11.42    0.77
 -13  -2   1   14.06    0.80
 -13   2  -1   13.13    0.77
 -13   2  -1   13.74    0.77
 -13   2  -1   12.95    0.77
  -2 -13  -1   13.69    0.78
 -13   2  -1   13.72    0.77
 -13  -2   1   13.40    0.79
 -13  -2   1   12.74    0.80
 -13  -2   1   14.29    0.81
 -13   2  -1   12.04    0.77
 -13  -2   1   13.90    0.80
  -2 -13  -1   12.22    0.77
 -13   2  -1   14.08    0.77
 -13  -2   1   13.41    0.82
  -2 -13  -1   11.69    0.81
 -13   2  -1   14.20    0.78
 -13  -2  -1   13.32    0.78
 -13  -2  -1   12.53    0.79
   2 -13  -1   12.69    0.76
 -13  -2  -1   13.32    0.78
 -13   2   1   11.44    0.79
 -13  -2  -1   12.93    0.79
 -13   2   1   12.29    0.79
 -13   2   1   13.59    0.80
   2 -13  -1   11.13    0.77
 -13  -2  -1   12.89    0.78
 -13   2   1   13.79    0.80
 -13   2   1   12.65    0.79
   2 -13  -1   13.01    0.77
 -13   2   1   11.75    0.79
  -2 -13   1   14.26    0.80
   2 -13  -1   11.41    0.83
  -2 -13   1   11.30    0.84
 -13  -2  -1   12.25    0.77
 -13   2   1   14.78    0.81
 -13   3  -1    0.07    0.06
 -13   3  -1    0.09    0.07
 -13   3  -1    0.11    0.06
   3 -13   1    0.02    0.11
 -13   3  -1    0.03    0.06
 -13   3  -1   -0.06    0.04
 -13   3  -1    0.09    0.06
  -3 -13  -1    0.09    0.07
  -3  13   1    0.15    0.05
 -13  -3   1    0.05    0.06
  -3 -13  -1    0.13    0.06
  -3  13   1    0.14    0.08
 -13   3  -1    0.12    0.05
 -13   3  -1    0.10    0.05
  -3  13   1    0.06    0.05
 -13  -3   1    0.00    0.08
   3  13  -1    0.04    0.06
 -13  -3   1    0.08    0.07
 -13  -3   1    0.08    0.07
 -13  -3  -1    0.08    0.08
 -13  -3  -1    0.04    0.08
   3 -13  -1   -0.03    0.10
 -13   3   1    0.01    0.05
 -13   3   1    0.05    0.06
 -13   3   1    0.00    0.08
 -13  -3  -1    0.15    0.07
   3 -13  -1    0.21    0.08
 -13   3   1    0.08    0.08
 -13  -3  -1    0.15    0.10
  -3 -13   1    0.10    0.07
 -13   3   1    0.06    0.07
  -3  13  -1    0.09    0.09
   3 -13  -1    0.13    0.11
 -13  -3  -1    0.07    0.09
  -3 -13   1    0.13    0.06
   3  13   1    0.08    0.06
  -3  13  -1    0.08    0.05
  -3 -13   1   -0.02    0.09
 -13  -3  -1    0.01    0.07
 -13   3   1    0.09    0.05
  -3  13  -1    0.09    0.06
 -13   3   1    0.07    0.06
 -13  -4   1   10.07    0.62
 -13   4  -1   10.18    0.58
 -13  -4   1   10.03    0.61
  -4 -13  -1    8.70    0.57
 -13   4  -1   10.53    0.58
  -4  13   1   11.24    0.62
   4  13  -1    9.32    0.57
  -4  13   1    9.64    0.60
 -13   4  -1    8.30    0.57
 -13   4  -1    9.35    0.58
 -13   4  -1   10.36    0.58
 -13   4  -1    8.92    0.57
 -13  -4   1   10.00    0.62
 -13   4  -1    8.74    0.57
 -13  -4   1   10.60    0.62
  -4 -13  -1   10.15    0.58
 -13   4   1   10.58    0.61
  -4 -13   1    9.05    0.61
 -13   4   1    9.25    0.61
  -4  13  -1   10.15    0.58
  -4 -13   1   10.88    0.61
   4 -13  -1    8.08    0.57
 -13   4   1    9.94    0.61
 -13  -4  -1    9.49    0.58
   4  13   1    9.57    0.60
 -13   4   1    8.82    0.61
 -13  -4  -1    8.85    0.58
  -4  13  -1    9.85    0.57
 -13   4   1    9.81    0.60
 -13  -4  -1    9.38    0.59
 -13   4   1   10.30    0.61
  -4  13  -1    9.13    0.57
 -13  -4  -1   10.20    0.59
 -13  -5   1    0.08    0.07
  -5 -13  -1    0.03    0.04
 -13   5  -1   -0.03    0.05
  -5 -13  -1    0.04    0.04
 -13   5  -1    0.01    0.05
 -13  -5   1    0.07    0.07
 -13  -5   1   -0.03    0.05
 -13   5  -1    0.00    0.07
  -5 -13  -1    0.06    0.06
 -13   5  -1   -0.02    0.05
  -5  13   1    0.12    0.06
 -13   5  -1    0.00    0.04
 -13   5  -1   -0.11    0.06
 -13   5   1   -0.10    0.06
 -13   5   1   -0.04    0.06
 -13  -5  -1   -0.11    0.05
  -5 -13   1    0.05    0.07
  -5  13  -1   -0.07    0.05
  -5  13  -1    0.09    0.06
   5 -13  -1    0.03    0.04
 -13  -5  -1    0.07    0.07
   5 -13  -1   -0.06    0.05
 -13   5   1   -0.10    0.07
 -13  -5  -1   -0.11    0.06
 -13   5   1   -0.04    0.04
 -13   5   1   -0.03    0.05
  -6  13   1    5.49    0.34
  -6 -13  -1    5.38    0.35
 -13  -6   1    6.32    0.35
 -13   6  -1    6.29    0.36
  -6 -13  -1    5.49    0.35
 -13  -6   1    5.59    0.34
  -6 -13  -1    5.83    0.36
 -13   6  -1    5.27    0.35
 -13   6  -1    6.17    0.36
 -13   6   1    5.10    0.34
 -13   6   1    5.14    0.33
  -6 -13   1    5.10    0.34
 -13   6   1    5.22    0.34
 -13   6   1    5.53    0.34
  -6  13  -1    6.42    0.36
 -13  -6  -1    5.33    0.36
 -13  -6  -1    5.74    0.36
 -13  -7   1   -0.04    0.04
  -7  13   1    0.00    0.03
 -13   7  -1   -0.07    0.03
 -13   7  -1    0.02    0.02
  -7 -13   1    0.02    0.03
 -13  -7  -1   -0.06    0.04
  -7  13  -1   -0.02    0.03
 -13   7   1   -0.01    0.03
 -13   7   1   -0.01    0.03
 -13   7   1   -0.08    0.04
   0  14   1    0.09    0.06
 -14   0  -1    0.07    0.06
   0  14  -1    0.06    0.03
 -14   0  -1    0.12    0.05
 -14   0   1    0.05    0.05
   0  14   1    0.06    0.04
 -14   0   1    0.05    0.05
   0 -14  -1    0.07    0.04
 -14   0   1   -0.02    0.05
 -14  -1   1    7.99    0.52
   1  14  -1    8.67    0.54
  -1  14   1    9.63    0.53
 -14  -1   1    9.21    0.53
 -14   1   1    8.51    0.52
 -14   1   1    8.75    0.52
 -14  -1  -1    8.43    0.54
   1 -14  -1    8.32    0.53
 -14  -1  -1    8.49    0.54
 -14  -1  -1    9.31    0.54
 -14   1   1    9.25    0.52
  -1 -14   1    7.73    0.52
  -1  14  -1    9.97    0.55
   1  14   1    7.45    0.52
  -2  14   1    0.30    0.07
 -14  -2   1    0.14    0.04
 -14  -2   1    0.35    0.07
 -14  -2   1    0.13    0.06
 -14  -2  -1    0.09    0.05
 -14   2   1    0.19    0.05
 -14   2   1    0.09    0.04
 -14   2   1    0.10    0.05
  -2  14  -1    0.28    0.07
 -14  -2  -1    0.31    0.07
  -2 -14   1    0.17    0.05
  -3 -14  -1    4.84    0.31
 -14  -3   1    4.40    0.28
 -14  -3   1    4.61    0.29
  -3 -14   1    4.24    0.28
 -14   3   1    4.79    0.29
 -14  -3  -1    4.90    0.31
 -14  -3  -1    5.38    0.32
  -3  14  -1    4.84    0.31
 -14   3   1    4.78    0.28
 -14   3   1    4.33    0.28
 -14  -4   1    0.01    0.04
  -4 -14  -1    0.03    0.03
  -4  14   1    0.04    0.05
 -14  -4   1    0.07    0.06
 -14  -4  -1   -0.07    0.04
  -4  14  -1    0.04    0.04
 -14  -4  -1    0.08    0.06
  -5  14   1    3.83    0.25
  -5  14  -1    3.82    0.25
   0   0   2  148.10    8.60
   0   0  -2  162.59    9.97
   0   0   2  141.95    8.95
   0  -1  -2    0.02    0.04
   0   1   2    0.03    0.05
   0   1  -2    0.01    0.04
   0  -1   2   -0.01    0.02
   0  -1   2    0.02    0.04
  -1   0  -2    0.05    0.03
   1   0   2    0.01    0.03
   0   1  -2    0.05    0.03
   1   0   2    0.03    0.04
   0   1   2    0.05    0.05
   0   1  -2   -0.01    0.04
   0  -1   2   -0.05    0.05
  -1   0   2    0.01    0.04
  -1   0   2    0.06    0.04
   1   0   2    0.00    0.04
  -1   0  -2    0.00    0.02
  -1   0  -2    0.01    0.03
  -1   0   2    0.05    0.04
   0  -1   2   -0.03    0.05
   0  -1  -2    0.01    0.05
   1   0  -2    0.03    0.04
   0   1  -2   -0.05    0.03
   1   0  -2    0.01    0.04
   0   1   2    0.01    0.03
  -1   0   2   -0.02    0.02
   1   0   2    0.00    0.02
   1   0  -2    0.03    0.04
  -1   0   2    0.01    0.04
   1   0  -2   -0.03    0.03
  -1   0   2   -0.04    0.03
   0   1   2    0.00    0.04
   0  -1  -2    0.01    0.05
   0  -1  -2    0.04    0.04
  -1   0  -2    0.01    0.04
  -1   0   2    0.02    0.04
   0  -1  -2   -0.02    0.04
  -1   0  -2   -0.02    0.03
  -1   0  -2    0.00    0.04
   0   1   2   -0.01    0.05
  -1   0  -2   -0.02    0.03
   0  -1   2   -0.04    0.04
   1   0  -2    0.02    0.04
   1   0   2   -0.05    0.04
   1   0  -2    0.01    0.03
   0   1  -2    0.06    0.05
   1   0  -2    0.00    0.03
   0   1  -2    0.03    0.04
  -1   0  -2    0.03    0.04
   1   1   2   29.40    1.85
  -1   1   2   32.16    1.82
  -1   1  -2   32.54    1.85
  -1  -1   2   31.25    1.84
   1  -1  -2   31.11    1.87
   1  -1   2   32.28    1.86
  -1   1   2   31.01    1.89
  -1  -1   2   28.04    1.86
  -1  -1   2   33.10    1.86
  -1   1  -2   30.81    1.87
   1   1  -2   31.24    1.87
  -1   1   2   29.77    1.85
  -1   1   2   30.57    1.85
  -1   1  -2   30.02    1.84
   1  -1   2   28.67    1.84
  -1   1  -2   29.86    1.86
  -1  -1  -2   31.34    1.84
   1   1  -2   32.07    1.86
   1   1  -2   30.83    1.88
   1   1   2   32.08    1.86
   1  -1  -2   31.77    1.85
  -1   1  -2   30.87    1.86
   1  -1  -2   31.78    1.85
  -1  -1  -2   30.98    1.90
   1   1   2   31.57    1.83
  -1  -1  -2   32.54    1.86
   1   1   2   30.45    1.88
   1  -1  -2   31.29    1.90
  -1  -1   2   30.47    1.83
  -1  -1  -2   31.22    1.84
  -1   1   2   32.56    1.86
   1   1  -2   29.90    1.85
   1  -1   2   32.11    1.85
  -1  -1   2   29.25    1.84
  -1   1  -2   32.23    1.83
  -1   1   2   32.71    1.84
  -1  -1  -2   31.53    1.85
   1  -1  -2   31.24    1.86
   1  -1   2   31.49    1.86
   1   1  -2   29.74    1.85
  -1  -1  -2   32.66    1.88
  -1  -1   2   30.93    1.85
  -1  -1   2   29.73    1.84
  -1   1  -2   28.88    1.85
  -1   1  -2   31.40    1.87
  -2   0  -2    0.27    0.08
   0  -2  -2    0.51    0.14
  -2   0   2    0.47    0.08
   2   0  -2    0.42    0.08
   0   2  -2    0.29    0.10
   2   0  -2    0.33    0.07
   0  -2  -2    0.52    0.10
   2   0   2    0.32    0.08
   0   2   2    0.34    0.10
   0   2  -2    0.22    0.07
   0  -2   2    0.40    0.09
   0  -2   2    0.34    0.11
   0   2  -2    0.33    0.07
   0  -2  -2    0.33    0.08
   0  -2  -2    0.48    0.12
  -2   0   2    0.30    0.08
   0  -2   2    0.34    0.04
  -2   0   2    0.32    0.08
  -2   0  -2    0.26    0.07
   0   2   2    0.38    0.10
  -2   0   2    0.22    0.06
  -2   0  -2    0.38    0.08
   2   0  -2    0.38    0.07
   0  -2  -2    0.35    0.07
   0  -2   2    0.40    0.08
   0  -2   2    0.33    0.09
   0   2  -2    0.30    0.06
   0   2   2    0.47    0.09
   2   0  -2    0.27    0.08
   2   0   2    0.33    0.07
  -2   0  -2    0.37    0.06
   0   2   2    0.33    0.08
  -2   0   2    0.49    0.07
   0  -2  -2    0.34    0.07
   0   2  -2    0.35    0.08
   2   0  -2    0.41    0.09
   0   2  -2    0.46    0.08
  -2   0   2    0.37    0.08
   0  -2   2    0.37    0.09
   2   0  -2    0.44    0.06
  -2   0   2    0.31    0.07
   0   2  -2    0.30    0.09
   0   2   2    0.37    0.11
   0   2  -2    0.28    0.10
   0  -2   2    0.25    0.06
   0  -2  -2    0.38    0.09
   0  -2   2    0.37    0.10
   0   2  -2    0.22    0.07
   0   2   2    0.43    0.12
  -1   2   2  210.25   12.83
  -1   2   2  225.49   12.76
  -1  -2  -2  235.72   12.97
  -1   2   2  212.48   12.73
   1   2  -2  210.61   12.97
   1  -2   2  221.68   12.78
   2  -1  -2  214.14   13.00
   1   2  -2  216.17   12.96
   1   2  -2  224.42   13.01
   1   2  -2  223.57   12.97
   2   1   2  214.22   12.79
  -1  -2  -2  224.81   12.98
  -2  -1   2  225.90   12.77
  -1  -2  -2  220.96   12.99
  -1   2   2  228.03   12.73
  -2  -1   2  214.08   12.72
   2   1   2  224.15   12.73
  -2  -1   2  192.06   12.72
   2   1  -2  227.06   13.01
  -1   2  -2  226.98   12.96
  -1   2  -2  218.30   12.97
  -2  -1  -2  210.12   12.96
  -1  -2   2  224.85   12.78
   2   1  -2  206.44   13.01
   2   1  -2  221.72   12.96
   2   1  -2  230.55   12.97
  -2   1   2  210.07   12.73
  -2  -1  -2  218.53   13.01
   1   2   2  212.03   12.80
   1  -2  -2  226.36   13.01
   2  -1   2  220.45   12.76
   2   2  -2    1.69    0.13
   2   2  -2    1.59    0.18
  -2  -2   2    1.20    0.17
   2  -2  -2    1.03    0.20
   2   2   2    1.33    0.18
  -2   2  -2    1.08    0.10
  -2   2   2    1.20    0.13
   2  -2  -2    1.42    0.16
  -2   2  -2    1.76    0.16
  -2   2  -2    0.99    0.17
  -2   2   2    1.59    0.15
   2   2   2    0.91    0.17
  -2  -2   2    1.50    0.13
  -2  -2   2    1.11    0.11
  -2  -2  -2    1.44    0.13
   2  -2   2    1.05    0.14
   2  -2  -2    1.37    0.13
   2  -2  -2    1.47    0.12
   2  -2   2    1.60    0.17
   2  -2   2    1.19    0.21
   2   2  -2    1.29    0.13
   2   2  -2    1.13    0.14
   2  -2   2    1.32    0.13
  -2   2  -2    1.10    0.16
  -2  -2   2    1.52    0.14
  -2  -2  -2    1.45    0.13
   2   2  -2    1.35    0.12
   2   2   2    1.72    0.17
  -2  -2  -2    1.28    0.10
   2  -2   2    1.16    0.17
   2   2   2    1.78    0.16
  -2   2   2    1.01    0.20
  -2   2  -2    1.36    0.12
  -2  -2  -2    1.74    0.16
  -2   2  -2    1.03    0.13
  -2   2   2    0.99    0.16
  -2  -2   2    1.40    0.17
  -2  -2   2    1.45    0.18
   2   2  -2    1.50    0.17
   2  -2   2    1.51    0.11
   2  -2   2    1.48    0.14
  -2   2  -2    1.80    0.15
   2   2   2    1.56    0.19
  -2  -2   2    1.00    0.15
   2  -2  -2    1.40    0.14
  -2  -2   2    1.49    0.14
  -2   2  -2    1.44    0.14
  -2   2   2    1.46    0.17
  -2   2   2    1.63    0.18
  -2  -2   2    1.51    0.09
  -2  -2   2    0.97    0.13
   3   0  -2    0.34    0.09
   3   0   2   -0.04    0.06
   0  -3  -2   -0.06    0.07
   0   3  -2    0.14    0.08
   0   3  -2    0.01    0.08
   0  -3   2   -0.01    0.07
   0   3   2    0.08    0.09
  -3   0   2   -0.01    0.08
  -3   0   2   -0.01    0.07
  -3   0  -2    0.01    0.06
   0  -3   2   -0.05    0.10
   0  -3  -2    0.09    0.09
   0  -3  -2    0.02    0.06
   0   3  -2    0.03    0.07
   0  -3   2    0.12    0.09
   3   0  -2    0.07    0.08
   0   3  -2    0.19    0.09
   0  -3   2    0.06    0.09
   0  -3  -2    0.04    0.09
   0  -3   2   -0.13    0.10
  -3   0  -2    0.04    0.08
   3   0  -2   -0.01    0.05
  -3   0  -2    0.03    0.07
   0   3  -2    0.03    0.07
   0  -3   2    0.01    0.06
   0  -3   2    0.03    0.07
  -3   0   2    0.01    0.08
  -3   0   2    0.10    0.07
   0   3   2    0.08    0.10
   3   0   2    0.04    0.07
   0   3   2    0.00    0.11
   0   3  -2   -0.02    0.08
   0   3   2   -0.04    0.09
   0  -3  -2    0.02    0.09
   0  -3   2    0.07    0.05
   3   0  -2    0.07    0.07
   0   3  -2   -0.01    0.05
   0   3   2   -0.04    0.09
   0  -3  -2    0.19    0.08
   0   3   2    0.00    0.09
   3   0   2    0.01    0.05
   3   0  -2    0.01    0.03
  -3   0  -2    0.07    0.09
  -1   3   2    1.38    0.24
  -1   3   2    1.10    0.17
   3  -1  -2    1.28    0.09
   1  -3   2    1.08    0.16
  -1  -3  -2    0.99    0.14
  -3  -1   2    1.29    0.15
  -1  -3  -2    1.46    0.16
   3   1   2    1.32    0.09
   3   1   2    1.34    0.19
  -1   3   2    1.13    0.16
   3   1   2    1.46    0.19
   1   3  -2    1.09    0.09
  -3  -1   2    1.07    0.12
  -3   1  -2    1.47    0.14
  -3  -1   2    1.04    0.16
   1   3  -2    1.22    0.17
   1  -3   2    1.18    0.12
   3   1   2    0.96    0.12
   3  -1  -2    1.32    0.17
   1   3  -2    1.35    0.19
  -3   1  -2    1.03    0.14
   3  -1  -2    0.96    0.11
  -3  -1   2    1.33    0.16
   1  -3   2    1.01    0.15
  -1  -3  -2    1.40    0.18
  -1   3   2    1.27    0.15
  -1  -3  -2    1.22    0.12
   1   3  -2    1.19    0.13
  -1   3   2    0.88    0.14
   3  -1  -2    1.39    0.15
  -3  -1   2    1.39    0.14
  -3   1  -2    1.48    0.16
   3   1   2    1.07    0.09
   1  -3   2    1.28    0.20
  -3  -1   2    1.22    0.12
   1   3  -2    0.93    0.13
   3  -1  -2    1.01    0.09
   3  -1  -2    1.01    0.10
   3  -1  -2    1.01    0.13
  -3   1  -2    1.04    0.14
   1   3  -2    1.09    0.15
   3   1   2    1.58    0.17
  -1  -3  -2    0.98    0.12
  -1   3   2    1.63    0.19
   1  -3   2    1.48    0.24
   1  -3   2    0.97    0.14
   3   1   2    1.22    0.10
   1  -3   2    1.34    0.16
   1   3  -2    1.56    0.16
   3  -1  -2    1.49    0.20
  -3  -1   2    1.23    0.16
   1  -3   2    0.94    0.12
   1   3  -2    1.45    0.16
  -1  -3  -2    1.57    0.22
  -1  -3  -2    1.31    0.16
  -3   1   2    1.26    0.15
   1  -3  -2    1.05    0.13
  -1  -3   2    0.97    0.13
  -1   3  -2    1.41    0.13
  -3  -1  -2    1.20    0.14
   1   3   2    1.21    0.19
  -3  -1  -2    1.25    0.16
  -3  -1  -2    1.39    0.14
   1  -3  -2    1.11    0.14
   3   1  -2    0.97    0.10
  -1  -3   2    1.23    0.13
  -3   1   2    1.39    0.21
   1   3   2    1.47    0.19
   1   3   2    1.46    0.23
   1   3   2    1.28    0.15
   1  -3  -2    1.37    0.17
   3  -1   2    1.10    0.15
  -3   1   2    1.67    0.17
   3  -1   2    0.97    0.15
   1   3   2    1.37    0.17
  -1  -3   2    1.46    0.16
   3  -1   2    1.19    0.13
  -1   3  -2    1.29    0.17
  -1  -3   2    1.30    0.18
  -1  -3   2    1.46    0.20
  -3   1   2    1.25    0.15
   3   1  -2    1.12    0.11
  -1  -3   2    1.17    0.16
   1  -3  -2    1.49    0.14
  -1   3  -2    1.07    0.13
  -1   3  -2    1.39    0.15
   1  -3  -2    1.37    0.23
  -1   3  -2    1.05    0.16
  -3   1   2    1.42    0.16
   3   1  -2    1.25    0.16
  -1  -3   2    1.15    0.14
   3   1  -2    1.33    0.13
  -1  -3   2    1.15    0.14
  -1   3  -2    1.20    0.16
  -1  -3   2    1.29    0.14
   1   3   2    1.23    0.17
  -1   3  -2    1.18    0.08
   1   3   2    1.12    0.12
  -1   3  -2    1.15    0.14
  -1  -3   2    1.38    0.19
   1  -3  -2    0.99    0.15
   3   2   2  141.38    8.66
  -2   3   2  149.43    8.70
   2   3  -2  153.08    8.62
  -2  -3  -2  143.92    8.56
  -2   3   2  145.14    8.66
   2  -3   2  146.49    8.67
   2   3  -2  154.43    8.64
   3  -2  -2  143.97    8.59
  -2   3   2  148.48    8.85
  -2   3   2  149.24    8.71
   2  -3   2  147.99    8.71
  -2   3   2  142.74    8.70
  -2  -3  -2  155.34    8.68
  -2  -3  -2  146.50    8.60
   3  -2  -2  143.08    8.58
  -2  -3  -2  146.15    8.60
   2  -3   2  143.19    8.70
   3   2   2  149.62    8.71
  -3  -2   2  140.62    8.67
  -3  -2   2  146.84    8.73
   3   2   2  147.93    8.73
   3   2   2  148.05    8.69
  -3   2  -2  145.11    8.61
  -2  -3  -2  141.14    8.58
  -3  -2   2  147.24    8.70
  -3  -2   2  138.80    8.67
  -2  -3  -2  149.62    8.57
   2   3  -2  145.96    8.58
  -3  -2   2  144.41    8.70
   2  -3   2  144.15    8.66
  -3   2  -2  146.41    8.60
   2   3  -2  144.39    8.62
   3   2   2  146.32    8.66
   2   3  -2  146.20    8.58
  -2   3   2  144.80    8.67
   2   3  -2  142.78    8.61
   2  -3   2  146.78    8.70
  -2   3   2  149.71    8.71
  -3   2  -2  143.49    8.62
   2  -3   2  145.54    8.67
  -3  -2   2  143.94    8.66
  -3   2  -2  142.31    8.58
  -3  -2   2  148.28    8.71
   3   2   2  151.28    8.74
   2  -3   2  150.26    8.82
  -2   3   2  151.72    8.71
   2   3  -2  145.29    8.59
   3  -2  -2  153.36    8.72
   2  -3   2  140.58    8.74
   3  -2   2  146.65    8.69
   3  -2   2  147.91    8.65
   2  -3  -2  140.55    8.58
  -2  -3   2  152.87    8.69
  -2  -3   2  147.11    8.74
   3  -2   2  150.47    8.65
   3  -2   2  150.94    8.70
  -2   3  -2  148.06    8.60
  -2   3  -2  149.16    8.61
  -2  -3   2  142.57    8.66
   2  -3  -2  154.45    8.75
  -2   3  -2  142.08    8.58
  -3  -2  -2  145.15    8.62
   3   2  -2  148.56    8.57
  -2  -3   2  146.80    8.72
   2  -3  -2  146.46    8.60
   3   2  -2  147.90    8.59
  -3   2   2  144.14    8.70
  -2  -3   2  141.95    8.68
  -3   2   2  149.41    8.71
  -3   2   2  148.33    8.70
  -3  -2  -2  152.58    8.58
   3   2  -2  145.73    8.57
  -3  -2  -2  147.34    8.60
   2   3   2  148.67    8.70
   3   2  -2  147.00    8.61
  -3  -2  -2  137.84    8.56
   2  -3  -2  135.85    8.57
   2   3   2  150.12    8.74
   3  -2   2  150.58    8.82
   3   2  -2  149.97    8.63
  -2   3  -2  131.87    8.56
   2   3   2  143.69    8.68
  -3   2   2  146.54    8.82
   2  -3  -2  144.84    8.60
  -2   3  -2  149.04    8.63
  -2  -3   2  156.75    8.71
  -2  -3   2  147.52    8.71
  -3   2   2  148.74    8.70
  -2  -3   2  149.58    8.74
  -3  -2  -2  144.59    8.61
  -3   2   2  140.30    8.67
  -2   3  -2  147.64    8.57
  -2   3  -2  145.81    8.60
   3  -2   2  158.80    8.68
   3  -2   2  149.03    8.65
   2   3   2  148.02    8.72
  -2   3  -2  141.20    8.60
   2   3   2  153.00    8.78
   2  -3  -2  136.66    8.57
  -3  -2  -2  146.16    8.57
   3   2  -2  151.09    8.56
  -3  -2  -2  139.87    8.58
  -2  -3   2  149.61    8.69
  -3  -3   2   12.62    0.88
   3   3  -2   12.21    0.85
  -3   3   2   14.49    0.93
   3  -3   2   13.72    0.97
  -3  -3   2   14.71    0.89
   3   3   2   14.50    0.94
  -3   3   2   14.38    0.91
   3  -3   2   15.20    0.92
  -3   3   2   14.88    0.93
   3  -3   2   14.32    0.88
   3  -3  -2   15.23    0.89
  -3   3   2   12.64    1.07
   3   3  -2   13.55    0.92
  -3  -3  -2   13.07    0.86
  -3  -3   2   13.99    0.92
  -3  -3  -2   15.69    0.91
   3   3   2   13.12    0.86
   3   3  -2   15.16    0.94
   3   3  -2   14.11    0.89
  -3   3  -2   12.43    0.87
   3   3  -2   14.44    0.87
   3   3   2   14.86    0.96
   3  -3   2   14.45    1.06
   3  -3  -2   12.20    0.85
  -3  -3  -2   14.24    0.88
  -3   3  -2   13.68    0.90
   3  -3   2   14.16    0.87
  -3  -3  -2   14.24    0.86
  -3  -3  -2   15.30    0.88
  -3   3   2   14.28    0.88
   3  -3   2   14.54    0.86
   3   3  -2   14.83    0.94
   3   3  -2   15.29    0.87
   3   3   2   13.78    0.97
  -3  -3   2   14.76    0.97
   3   3   2   15.09    0.92
  -3   3  -2   14.45    0.91
  -3  -3  -2   12.69    0.91
   3   3   2   14.91    0.89
  -3   3  -2   13.66    0.93
   3  -3   2   13.41    0.90
   3  -3  -2   14.76    0.90
  -3   3   2   13.91    0.91
   3  -3   2   14.43    0.92
  -3  -3   2   15.19    0.92
   3  -3  -2   13.25    1.03
   3   3  -2   15.08    0.93
  -3   3  -2   15.30    0.90
  -3  -3   2   14.14    0.89
  -3  -3   2   14.05    0.87
   0  -4  -2    2.67    0.23
   4   0  -2    2.34    0.23
   0   4  -2    2.14    0.18
   0   4  -2    2.08    0.21
   4   0  -2    2.28    0.14
  -4   0   2    1.64    0.19
   0   4   2    2.29    0.22
   0   4   2    2.17    0.23
   0  -4   2    2.15    0.22
  -4   0  -2    2.12    0.21
   4   0  -2    1.80    0.23
   4   0  -2    1.83    0.19
   4   0   2    1.81    0.19
   4   0  -2    2.23    0.16
   0  -4  -2    2.18    0.19
   0   4   2    2.05    0.23
   0  -4   2    2.19    0.22
   0   4  -2    1.81    0.20
   0   4  -2    2.44    0.26
  -4   0  -2    1.76    0.19
   0   4  -2    2.02    0.21
   0  -4  -2    1.92    0.27
   0  -4   2    2.34    0.21
   0  -4  -2    2.22    0.18
   0  -4   2    1.93    0.29
   0  -4  -2    1.82    0.28
   0   4   2    1.47    0.29
  -4   0  -2    1.64    0.20
   0   4  -2    2.05    0.19
   4   0   2    1.98    0.21
   0   4  -2    1.99    0.22
   0  -4   2    2.21    0.26
   4   0  -2    2.26    0.15
   4   0  -2    2.00    0.18
   0   4   2    1.94    0.26
   0  -4   2    1.62    0.27
   0  -4   2    2.12    0.19
  -4   0   2    2.37    0.23
  -4   0  -2    1.92    0.21
   4   0  -2    1.87    0.20
  -4   0   2    2.56    0.22
   0   4   2    2.20    0.21
   0  -4  -2    1.82    0.20
   4   0   2    2.08    0.19
   0  -4   2    2.29    0.22
   0  -4  -2    2.13    0.21
  -4   0   2    1.95    0.21
   0  -4   2    2.11    0.18
   0  -4  -2    2.36    0.20
   1   4  -2   10.13    0.64
   4   1   2   11.50    0.72
  -1   4   2   11.59    0.84
   4   1   2    9.90    0.59
   4  -1  -2    9.69    0.63
   4  -1  -2    8.48    0.60
   1   4  -2    9.06    0.65
   4   1   2   10.57    0.65
   4  -1  -2    8.74    0.59
   1   4  -2    8.75    0.65
   1  -4   2   10.11    0.60
  -1  -4  -2    9.36    0.61
   4   1   2    9.71    0.61
  -1  -4  -2    9.20    0.60
  -1   4   2   10.89    0.67
  -4   1  -2    9.18    0.64
  -1   4   2    9.47    0.67
   4  -1  -2    9.40    0.61
  -1   4   2    9.55    0.62
   4   1   2    9.80    0.67
  -1  -4  -2    8.70    0.62
   1  -4   2    9.32    0.65
   4   1   2    8.93    0.62
  -1  -4  -2    9.25    0.64
  -1  -4  -2   10.96    0.66
   1  -4   2    9.14    0.62
   1   4  -2    9.24    0.61
   1   4  -2    9.09    0.69
  -1  -4  -2    9.09    0.68
  -1   4   2    9.29    0.67
   1  -4   2   10.48    0.66
   1   4  -2    8.50    0.62
  -4  -1   2    8.90    0.68
   1  -4   2    8.87    0.67
  -4   1  -2    9.50    0.64
  -1  -4  -2   11.39    0.76
  -4  -1   2    9.91    0.66
   4  -1  -2   10.01    0.67
   1  -4   2    9.04    0.61
   1  -4   2   11.90    0.81
  -1  -4  -2    8.76    0.61
   4   1   2    8.80    0.58
  -4  -1   2   10.95    0.63
   1   4  -2   10.60    0.66
  -4  -1   2    9.23    0.62
   1  -4   2    8.81    0.63
  -1  -4   2    8.84    0.70
  -4  -1  -2   11.45    0.65
   4   1  -2    9.23    0.58
  -4  -1  -2    8.91    0.62
   1  -4  -2   10.33    0.63
  -1  -4   2    9.39    0.66
  -4   1   2    9.62    0.66
   4  -1   2    8.91    0.65
   1  -4  -2   10.71    0.59
   1  -4  -2    8.96    0.64
   4   1  -2   10.17    0.67
   1   4   2    9.17    0.61
   1   4   2   10.58    0.68
  -1   4  -2   10.24    0.64
  -1  -4   2    8.66    0.68
   1   4   2    9.27    0.63
  -1   4  -2    8.96    0.62
  -1  -4   2   10.70    0.67
   4  -1   2    9.63    0.63
  -4   1   2    9.17    0.64
   4   1  -2   10.73    0.63
   1  -4  -2    9.77    0.62
  -1   4  -2    9.15    0.62
  -1   4  -2    9.35    0.62
   4   1  -2    9.14    0.64
  -1  -4   2    9.20    0.62
  -1  -4   2    8.98    0.62
  -4   1   2   11.55    0.67
  -1   4  -2    9.17    0.65
  -1  -4   2    9.87    0.65
   1  -4  -2    9.45    0.61
  -1  -4   2    8.74    0.62
  -4  -1  -2   11.41    0.67
   1  -4  -2    9.22    0.59
   1  -4  -2    9.59    0.64
   1   4   2    9.14    0.64
   4   1  -2    9.74    0.60
  -4  -1  -2    9.19    0.65
  -1  -4   2    8.86    0.60
  -1   4  -2    9.91    0.64
  -1   4  -2    9.42    0.61
   1   4   2   11.08    0.77
   1   4   2   10.07    0.69
   1   4   2    9.67    0.67
   2  -4   2    0.34    0.08
   4   2   2    0.18    0.11
   2  -4   2    0.29    0.08
  -4   2  -2    0.38    0.13
  -2   4   2    0.50    0.10
   4   2   2    0.55    0.11
  -2   4   2    0.31    0.12
   2   4  -2    0.23    0.07
  -4   2  -2    0.19    0.10
  -2   4   2    0.19    0.12
  -2  -4  -2    0.26    0.11
   2  -4   2    0.18    0.12
  -4   2  -2    0.24    0.10
  -2   4   2    0.13    0.12
  -2   4   2    0.40    0.14
   2  -4   2    0.18    0.10
   2   4  -2    0.30    0.14
  -4  -2   2    0.18    0.11
   4   2   2    0.39    0.15
  -4  -2   2    0.34    0.09
   4   2   2    0.47    0.07
   2   4  -2    0.23    0.08
   4   2   2    0.23    0.04
  -2  -4  -2    0.43    0.16
   2  -4   2    0.40    0.13
  -2  -4  -2    0.24    0.07
   2  -4   2    0.59    0.10
   2  -4   2    0.26    0.06
   2   4  -2    0.06    0.12
  -4  -2   2    0.30    0.10
   2   4  -2    0.26    0.10
   4  -2  -2    0.60    0.12
   4  -2  -2    0.42    0.10
  -4  -2   2    0.38    0.13
   2   4  -2    0.51    0.11
   2   4  -2    0.29    0.09
   2   4  -2    0.36    0.14
   4  -2  -2    0.27    0.13
   4  -2  -2    0.36    0.16
   4   2   2    0.35    0.08
   2   4  -2    0.26    0.12
  -4   2  -2    0.17    0.11
  -4  -2   2    0.14    0.13
  -2  -4  -2    0.47    0.13
  -2  -4  -2    0.22    0.10
   2  -4   2    0.34    0.17
   2  -4  -2    0.46    0.11
  -4   2   2    0.21    0.16
  -2  -4   2    0.27    0.12
  -2  -4   2    0.12    0.10
  -4   2   2    0.18    0.10
  -2  -4   2    0.39    0.07
  -4   2   2    0.19    0.12
  -2  -4   2    0.45    0.09
   2   4   2    0.24    0.07
  -2   4  -2    0.33    0.06
  -2  -4   2    0.34    0.09
   4   2  -2    0.38    0.10
   2  -4  -2    0.62    0.10
  -2   4  -2    0.38    0.10
  -2   4  -2    0.34    0.06
   4  -2   2    0.27    0.15
   2  -4  -2    0.02    0.17
  -2  -4   2    0.40    0.08
  -4  -2  -2    0.39    0.09
  -2  -4   2    0.09    0.18
  -2  -4   2    0.28    0.11
   4   2  -2    0.31    0.08
   4   2  -2    0.46    0.13
   2  -4  -2    0.44    0.11
   2   4   2    0.02    0.14
   2   4   2    0.39    0.13
   4  -2   2    0.32    0.08
  -2   4  -2    0.47    0.12
   4  -2   2    0.33    0.08
  -4  -2  -2    0.23    0.11
  -4   2   2    0.31    0.11
   4   2  -2    0.33    0.12
  -4  -2  -2    0.33    0.13
  -2   4  -2    0.21    0.12
   2   4   2    0.28    0.16
  -4   2   2    0.32    0.12
   2   4   2    0.52    0.13
  -2  -4   2    0.44    0.11
   4  -2   2    0.39    0.09
   4   2  -2    0.32    0.07
   4  -2   2    0.42    0.12
   4  -2   2    0.13    0.09
   2   4   2    0.70    0.14
  -2  -4   2    0.27    0.11
   2   4   2    0.13    0.12
  -2   4  -2    0.28    0.11
   2  -4  -2    0.23    0.08
   4   2  -2    0.42    0.06
   2  -4  -2    0.37    0.12
  -3   4   2    5.13    0.38
  -4   3  -2    5.16    0.39
   3  -4   2    5.00    0.38
   3   4  -2    4.80    0.33
  -3   4   2    4.70    0.34
  -4   3  -2    3.83    0.36
  -3   4   2    4.81    0.34
   4   3   2    5.15    0.45
  -3   4   2    5.37    0.38
   3   4  -2    5.15    0.40
  -3   4   2    5.07    0.34
   4  -3  -2    4.68    0.35
  -4  -3   2    4.82    0.34
  -3  -4  -2    4.75    0.32
  -4   3  -2    4.27    0.36
   3  -4   2    3.84    0.49
  -3  -4  -2    3.82    0.42
   3  -4   2    5.08    0.39
   4  -3  -2    4.81    0.37
   3  -4   2    5.17    0.33
   3  -4   2    4.30    0.36
   4  -3  -2    4.06    0.48
  -4   3  -2    4.27    0.35
   3   4  -2    4.72    0.43
   3   4  -2    5.25    0.35
  -3   4   2    4.48    0.37
   4   3   2    4.43    0.40
   3   4  -2    4.44    0.39
   4   3   2    4.71    0.34
  -4  -3   2    4.39    0.33
  -3  -4  -2    4.56    0.39
  -4  -3   2    4.85    0.34
  -4  -3   2    4.28    0.37
   4   3   2    4.97    0.38
  -4   3  -2    4.12    0.40
  -4  -3   2    4.96    0.32
  -3   4   2    5.06    0.39
   3   4  -2    4.45    0.40
  -3  -4  -2    4.67    0.31
   4   3   2    3.72    0.40
   3  -4   2    4.76    0.33
   3   4  -2    4.58    0.35
   3   4  -2    4.44    0.32
  -3  -4  -2    5.33    0.39
   4   3   2    5.01    0.34
   4   3   2    4.37    0.29
   3  -4   2    4.76    0.32
  -4  -3   2    4.52    0.39
  -3   4   2    3.95    0.38
  -3  -4  -2    4.88    0.34
  -4   3   2    5.12    0.40
   4  -3   2    4.86    0.33
   3  -4  -2    4.94    0.38
   4   3  -2    5.47    0.33
  -3  -4   2    5.18    0.36
  -3  -4   2    4.86    0.37
  -3  -4   2    5.13    0.33
   3  -4  -2    4.82    0.34
  -4   3   2    3.84    0.38
  -4  -3  -2    4.90    0.33
  -3  -4   2    4.88    0.33
  -4  -3  -2    4.79    0.33
  -3  -4   2    3.83    0.34
   4  -3   2    4.70    0.39
   4  -3   2    4.58    0.36
   4  -3   2    3.84    0.48
   4   3  -2    4.49    0.40
   4   3  -2    4.80    0.41
   4   3  -2    4.37    0.32
   3   4   2    4.10    0.40
   3  -4  -2    3.78    0.48
   3  -4  -2    5.07    0.39
   4   3  -2    5.10    0.40
  -4   3   2    4.50    0.34
   4  -3   2    5.32    0.31
   4   3  -2    4.68    0.33
  -4  -3  -2    4.61    0.31
  -3  -4   2    4.98    0.36
  -4  -3  -2    4.26    0.40
   4   3  -2    4.54    0.35
   3   4   2    4.83    0.39
  -3   4  -2    4.04    0.42
  -4  -3  -2    4.64    0.36
   4  -3   2    4.57    0.32
   3   4   2    4.71    0.32
  -3   4  -2    4.21    0.32
  -3  -4   2    4.61    0.30
   3   4   2    4.64    0.43
   4   3  -2    4.75    0.42
   3  -4  -2    5.07    0.33
  -3  -4   2    4.29    0.38
  -4   3   2    4.43    0.38
  -4  -3  -2    4.72    0.34
  -3   4  -2    4.03    0.33
  -3   4  -2    4.94    0.35
  -3   4  -2    4.81    0.38
   3  -4  -2    5.30    0.34
   4  -3   2    5.04    0.38
  -3   4  -2    5.39    0.39
   3   4   2    5.32    0.36
  -4  -4   2   30.54    1.86
   4   4   2   31.37    1.92
   4   4  -2   29.12    1.80
  -4   4  -2   31.31    1.90
   4   4   2   31.87    1.85
   4  -4   2   31.57    1.89
   4  -4  -2   31.05    1.87
   4  -4  -2   30.80    1.88
   4  -4   2   28.49    1.80
  -4  -4   2   30.86    1.82
   4  -4  -2   28.49    1.80
   4   4   2   29.43    1.82
  -4  -4   2   31.07    1.83
   4   4  -2   29.97    1.90
   4  -4   2   31.11    1.82
  -4  -4   2   31.58    1.86
   4  -4  -2   30.49    1.84
  -4  -4   2   30.40    1.89
   4  -4  -2   32.34    1.82
  -4   4   2   31.45    1.92
  -4  -4  -2   29.87    1.86
  -4  -4  -2   30.82    1.83
  -4  -4  -2   28.78    1.80
   4   4  -2   31.60    1.84
   4  -4  -2   31.27    2.09
   4   4  -2   30.75    1.90
   4   4   2   30.62    1.89
   4  -4   2   30.36    1.87
   4   4   2   30.37    1.95
   4   4   2   29.56    1.94
  -4  -4  -2   31.15    1.91
   4   4  -2   30.68    1.93
   4  -4  -2   29.19    1.80
  -4   4   2   28.90    1.84
   4   4  -2   29.95    1.81
  -4   4  -2   28.97    1.83
  -4   4   2   29.18    1.83
  -4  -4   2   29.34    1.85
   4   4  -2   30.99    1.94
  -4  -4  -2   29.48    1.81
   4  -4   2   29.78    1.83
  -4   4  -2   27.62    1.83
  -4   4  -2   31.09    1.93
   4   4  -2   29.89    1.83
   4   4  -2   30.03    1.85
  -4   4   2   30.45    1.88
   4   4   2   29.17    1.81
  -4  -4  -2   31.09    1.88
   4  -4   2   32.19    2.11
  -4   4  -2   30.74    1.88
   4  -4   2   31.82    1.89
  -4   4   2   32.28    1.90
  -4   4   2   31.81    1.91
   4  -4   2   27.91    1.80
   4   4   2   27.88    1.81
  -4  -4   2   30.97    1.91
   0   5   2   -0.01    0.10
   0  -5   2   -0.03    0.10
   0  -5  -2   -0.06    0.07
   0   5  -2    0.39    0.12
   0  -5   2    0.08    0.07
   0   5  -2   -0.05    0.11
  -5   0   2   -0.13    0.09
   5   0  -2    0.00    0.07
  -5   0   2    0.00    0.10
   0  -5   2   -0.02    0.07
   5   0  -2    0.04    0.07
   5   0   2    0.14    0.08
   0  -5  -2   -0.05    0.07
   0  -5   2    0.07    0.10
  -5   0  -2   -0.05    0.08
   0  -5   2    0.01    0.08
   0  -5  -2    0.00    0.07
   0  -5  -2   -0.07    0.10
   0   5   2    0.08    0.11
   0  -5  -2    0.07    0.08
   0   5  -2   -0.05    0.11
   0   5  -2   -0.02    0.10
   5   0  -2   -0.06    0.05
   0  -5   2    0.08    0.10
   5   0   2   -0.04    0.07
   0   5  -2   -0.01    0.08
  -5   0  -2    0.12    0.10
   0   5  -2   -0.05    0.10
   0   5  -2    0.08    0.10
   0  -5  -2   -0.03    0.09
   0  -5  -2    0.01    0.09
   5   0   2   -0.05    0.11
   5   0  -2    0.27    0.08
   0  -5   2    0.00    0.05
   0   5   2   -0.03    0.14
   5   0  -2   -0.03    0.11
   0   5  -2    0.04    0.08
   0  -5   2   -0.11    0.12
  -5   0  -2    0.16    0.11
  -5   0   2   -0.03    0.08
  -5   0   2   -0.05    0.08
   5   0   2   -0.05    0.09
  -5   0  -2   -0.11    0.07
   0  -5   2   -0.06    0.11
   0  -5  -2    0.13    0.17
   0   5  -2   -0.05    0.07
   5   0   2   -0.06    0.07
   0   5   2    0.01    0.07
   0   5   2   -0.03    0.10
   0   5   2   -0.08    0.14
   0   5   2   -0.02    0.14
  -1  -5  -2    2.08    0.19
  -1  -5  -2    1.62    0.23
  -1   5   2    1.88    0.19
   5   1   2    1.80    0.18
   1  -5   2    1.82    0.19
  -1  -5  -2    1.83    0.22
   5  -1  -2    1.85    0.13
   1  -5   2    1.65    0.22
   1  -5   2    1.58    0.23
   1   5  -2    1.78    0.22
  -5  -1   2    2.07    0.25
  -1   5   2    2.00    0.19
   5  -1  -2    2.04    0.20
   1   5  -2    1.61    0.18
  -5   1  -2    1.63    0.22
   5  -1  -2    1.82    0.22
   1   5  -2    1.57    0.20
   1  -5   2    2.05    0.27
   1   5  -2    1.82    0.19
   1  -5   2    2.05    0.19
   1  -5   2    1.50    0.15
   1  -5   2    1.80    0.21
  -5  -1   2    1.85    0.20
   5  -1  -2    2.04    0.16
  -1   5   2    1.36    0.22
  -1   5   2    1.76    0.20
   1  -5   2    1.75    0.20
   1   5  -2    1.76    0.25
  -5   1  -2    1.60    0.21
  -1   5   2    1.84    0.24
   1  -5   2    1.44    0.15
   5  -1  -2    1.83    0.26
   5  -1  -2    2.11    0.18
  -1  -5  -2    1.96    0.19
  -5   1  -2    1.60    0.22
   5   1   2    1.64    0.21
  -1  -5  -2    1.79    0.16
   1  -5   2    1.68    0.33
   5   1   2    1.83    0.25
   5   1   2    1.77    0.19
  -1  -5  -2    1.80    0.29
  -5  -1   2    1.75    0.22
   5   1   2    1.57    0.27
   1   5  -2    1.88    0.17
  -5   1  -2    1.98    0.21
  -5   1  -2    1.88    0.23
   5  -1  -2    1.62    0.16
   1   5  -2    1.93    0.26
   5  -1  -2    1.94    0.25
  -1   5   2    1.95    0.26
   5   1   2    1.80    0.12
   1   5  -2    1.49    0.17
  -1   5   2    1.95    0.26
  -5  -1   2    1.47    0.19
   5  -1  -2    1.81    0.18
   5   1   2    1.67    0.15
   1   5  -2    1.65    0.23
  -1  -5  -2    1.82    0.18
  -1  -5  -2    1.68    0.22
   5   1  -2    1.65    0.16
   1  -5  -2    1.94    0.35
  -1  -5   2    1.63    0.26
  -5  -1  -2    1.61    0.23
   1   5   2    1.68    0.21
   1   5   2    1.91    0.23
  -1  -5   2    1.85    0.19
  -5   1   2    2.06    0.18
   5   1  -2    2.04    0.25
  -5   1   2    1.51    0.21
   5  -1   2    1.91    0.24
   5  -1   2    1.92    0.23
  -5  -1  -2    1.47    0.20
  -1  -5   2    1.91    0.20
  -1   5  -2    2.08    0.25
   1  -5  -2    1.53    0.15
  -1  -5   2    1.29    0.15
  -1   5  -2    1.71    0.20
   1  -5  -2    2.05    0.25
  -1  -5   2    1.80    0.18
  -1  -5   2    1.94    0.22
  -1   5  -2    1.50    0.17
   1  -5  -2    1.51    0.17
  -1   5  -2    1.76    0.24
  -5   1   2    1.29    0.22
   1   5   2    1.60    0.26
   1   5   2    1.98    0.17
   5  -1   2    1.30    0.26
  -1   5  -2    1.94    0.22
   1  -5  -2    1.94    0.19
  -1   5  -2    1.75    0.19
   1   5   2    1.61    0.24
   1  -5  -2    1.28    0.19
   5  -1   2    1.45    0.19
  -5  -1  -2    1.54    0.20
  -5   1   2    1.72    0.23
   5   1  -2    1.66    0.18
   1   5   2    1.90    0.18
   5   1  -2    1.77    0.23
  -1  -5   2    2.01    0.23
  -5  -1  -2    1.52    0.22
   5   1  -2    1.90    0.14
  -1  -5   2    2.08    0.29
  -5   1   2    1.92    0.24
  -1  -5   2    1.60    0.17
  -1   5  -2    1.81    0.19
   1  -5  -2    1.39    0.19
   1   5   2    1.79    0.16
   1  -5  -2    1.87    0.22
   1   5   2    1.73    0.18
   1   5   2    1.72    0.27
   1   5   2    1.90    0.23
  -1   5  -2    1.66    0.22
  -5   2  -2   34.45    2.15
   2  -5   2   35.22    2.14
   2  -5   2   35.30    2.37
   2   5  -2   34.14    2.10
  -2   5   2   35.97    2.14
  -2  -5  -2   34.44    2.29
  -2  -5  -2   33.63    2.09
   5   2   2   34.40    2.19
  -2  -5  -2   35.55    2.12
  -2   5   2   36.64    2.14
  -2   5   2   36.39    2.21
  -2  -5  -2   35.62    2.11
   2   5  -2   33.93    2.14
  -2  -5  -2   35.24    2.11
  -2  -5  -2   35.94    2.17
   5  -2  -2   35.91    2.15
   2   5  -2   36.17    2.12
   5  -2  -2   33.00    2.28
   5   2   2   35.78    2.16
   2  -5   2   36.36    2.19
   2   5  -2   37.03    2.14
  -5   2  -2   33.61    2.19
   5  -2  -2   36.00    2.08
   2  -5   2   34.56    2.18
  -2  -5  -2   35.42    2.21
   2   5  -2   35.53    2.19
   2  -5   2   35.41    2.14
   5   2   2   33.59    2.10
  -5  -2   2   35.20    2.19
   2  -5   2   35.87    2.14
   2   5  -2   35.77    2.23
  -5   2  -2   35.51    2.16
  -2   5   2   36.17    2.20
  -5   2  -2   34.33    2.17
   5   2   2   36.78    2.23
   5   2   2   34.78    2.22
   5  -2  -2   35.79    2.14
   2  -5   2   31.71    2.11
   2   5  -2   30.57    2.09
  -5  -2   2   38.03    2.21
  -5   2  -2   34.25    2.12
  -2  -5  -2   35.73    2.10
  -2   5   2   36.77    2.15
   2   5  -2   35.49    2.19
  -2   5   2   35.95    2.21
   2   5  -2   36.05    2.19
  -2  -5  -2   36.02    2.14
   5   2   2   35.67    2.14
   2  -5   2   36.08    2.18
   5   2   2   36.30    2.12
   5  -2  -2   34.59    2.11
  -2  -5  -2   34.89    2.18
   5  -2  -2   36.00    2.22
  -5  -2   2   31.28    2.15
   2  -5   2   33.90    2.11
   2  -5   2   36.31    2.21
   2   5   2   36.38    2.16
  -5   2   2   34.92    2.20
  -2   5  -2   30.91    2.08
   2  -5  -2   34.78    2.37
  -5  -2  -2   35.15    2.13
   2   5   2   34.99    2.13
   2   5   2   34.76    2.22
  -5   2   2   37.01    2.20
  -2   5  -2   37.34    2.15
  -2  -5   2   37.23    2.25
  -2  -5   2   36.32    2.26
  -2   5  -2   37.49    2.19
   2   5   2   36.37    2.17
  -2  -5   2   34.06    2.13
   5   2  -2   37.65    2.10
   2  -5  -2   36.12    2.17
   5   2  -2   36.52    2.11
  -5   2   2   33.57    2.20
   5   2  -2   35.20    2.13
  -2  -5   2   34.81    2.20
   5   2  -2   35.90    2.19
   2   5   2   31.22    2.12
   5   2  -2   31.53    2.08
  -2  -5   2   35.52    2.12
   5  -2   2   35.56    2.14
  -2  -5   2   34.64    2.12
  -5   2   2   34.44    2.14
  -2   5  -2   39.01    2.13
   5  -2   2   36.83    2.16
  -2  -5   2   36.44    2.13
  -2  -5   2   36.92    2.14
  -2   5  -2   34.29    2.11
   5   2  -2   37.77    2.18
  -5  -2  -2   34.30    2.17
   2   5   2   37.04    2.21
  -2   5  -2   36.51    2.13
   5  -2   2   35.13    2.16
   5   2  -2   34.29    2.09
   2  -5  -2   36.71    2.12
  -2   5  -2   34.74    2.14
  -2  -5   2   36.95    2.15
   2   5   2   35.40    2.13
  -5  -2  -2   36.34    2.19
   2   5   2   37.84    2.25
   2  -5  -2   36.09    2.16
  -2   5  -2   34.93    2.11
   5  -2   2   35.27    2.18
   2  -5  -2   34.13    2.13
   2  -5  -2   31.27    2.09
   5  -2   2   37.05    2.36
  -5   2   2   35.74    2.20
  -2  -5   2   37.27    2.18
   2  -5  -2   36.50    2.13
   2  -5  -2   33.64    2.09
  -5   3  -2    7.47    0.50
   5   3   2    6.42    0.58
   3   5  -2    8.11    0.52
  -5   3  -2    6.41    0.53
   3   5  -2    6.83    0.58
   3  -5   2    7.94    0.58
   3  -5   2    7.96    0.50
  -3  -5  -2    6.18    0.59
  -3   5   2    6.95    0.54
   3  -5   2    7.86    0.56
  -5   3  -2    7.13    0.52
   5   3   2    7.51    0.51
  -3   5   2    6.38    0.55
   5  -3  -2    7.73    0.53
  -3  -5  -2    7.98    0.51
   3  -5   2    8.08    0.57
   5   3   2    8.12    0.50
  -5   3  -2    7.65    0.56
   3   5  -2    6.87    0.52
  -3   5   2    7.38    0.50
   5  -3  -2    7.24    0.60
   5   3   2    6.85    0.56
   3  -5   2    6.11    0.69
  -3   5   2    7.68    0.56
   3  -5   2    7.25    0.54
  -5   3  -2    6.22    0.58
   3   5  -2    7.38    0.50
   3   5  -2    7.09    0.61
  -3  -5  -2    6.76    0.63
  -3  -5  -2    8.04    0.56
   5  -3  -2    7.52    0.50
  -3  -5  -2    7.22    0.48
   3   5  -2    7.38    0.48
  -3   5   2    7.30    0.50
   3  -5   2    7.20    0.49
   5   3   2    7.94    0.55
   3  -5   2    6.89    0.47
   5  -3  -2    7.76    0.51
  -3   5   2    7.15    0.49
  -3  -5  -2    7.80    0.48
   3   5  -2    7.72    0.60
  -3   5   2    7.03    0.52
  -3   5   2    6.35    0.56
   5   3   2    7.41    0.60
  -5  -3   2    7.57    0.58
   3   5  -2    7.55    0.57
  -3  -5  -2    6.61    0.44
  -3   5   2    7.85    0.51
   5  -3  -2    6.13    0.67
   5  -3  -2    7.88    0.47
   5   3  -2    7.08    0.50
   3  -5  -2    6.51    0.46
  -3  -5   2    8.02    0.49
   3   5   2    7.61    0.49
  -3  -5   2    6.98    0.56
   3   5   2    7.92    0.54
  -3   5  -2    8.23    0.57
   3   5   2    6.83    0.58
   3   5   2    8.04    0.54
   5  -3   2    6.30    0.70
   5   3  -2    7.31    0.58
  -3   5  -2    6.84    0.50
   5  -3   2    7.78    0.56
   3   5   2    5.74    0.65
  -5  -3  -2    8.02    0.59
   3  -5  -2    6.64    0.49
  -3  -5   2    7.45    0.48
  -5  -3  -2    5.74    0.54
  -3  -5   2    7.86    0.52
   5   3  -2    6.93    0.57
   3   5   2    8.05    0.50
   5  -3   2    7.77    0.46
   5   3  -2    7.81    0.61
  -5  -3  -2    7.63    0.49
  -5   3   2    6.27    0.54
   3   5   2    6.94    0.62
  -3   5  -2    8.50    0.51
   5   3  -2    7.78    0.57
   5   3  -2    8.04    0.48
  -3  -5   2    6.63    0.55
   3  -5  -2    7.83    0.50
  -3   5  -2    6.24    0.46
  -3  -5   2    6.84    0.46
   5  -3   2    7.72    0.49
  -3  -5   2    7.84    0.54
   5  -3   2    7.74    0.49
   5  -3   2    8.01    0.55
  -5   3   2    7.36    0.55
   3  -5  -2    6.46    0.72
  -3  -5   2    7.75    0.48
   5   3  -2    6.15    0.45
  -5   3   2    7.44    0.51
   3  -5  -2    7.68    0.55
  -5   3   2    8.25    0.58
   3  -5  -2    7.64    0.55
   5   3  -2    7.17    0.49
   3   5   2    8.27    0.58
   3   5   2    6.12    0.48
  -3   5  -2    8.08    0.55
   3  -5  -2    7.68    0.51
   5   3  -2    7.10    0.47
   5  -3   2    7.12    0.53
  -3   5  -2    6.41    0.54
   4  -5   2   12.40    0.80
  -5   4  -2   12.81    0.88
   5   4   2   12.04    0.86
   5   4   2   11.73    0.88
   4  -5   2   11.15    0.74
  -5  -4   2   12.01    0.74
   4  -5   2   11.14    0.72
  -5   4  -2   12.52    0.82
  -4   5   2   11.21    0.80
   5   4   2   11.86    0.76
   4  -5   2   11.69    0.82
   4  -5   2   11.26    0.82
   5   4   2   11.77    0.73
   4   5  -2   11.40    0.74
   5  -4  -2   12.42    1.06
  -4  -5  -2   11.27    0.74
  -5   4  -2   10.55    0.78
  -4   5   2   11.30    0.76
   4   5  -2   12.71    0.87
  -4  -5  -2   12.92    0.86
   5  -4  -2   11.97    0.79
  -4  -5  -2   11.49    0.74
   4   5  -2   11.86    0.88
  -4   5   2   10.82    0.73
   5  -4  -2   12.17    0.77
   4   5  -2   11.26    0.88
  -5  -4   2   12.13    0.84
  -4  -5  -2   10.99    0.77
   4   5  -2   10.70    0.72
   4   5  -2   11.07    0.85
  -4   5   2   11.74    0.83
   4  -5   2   12.06    0.81
   5  -4  -2   11.49    0.81
  -4   5   2   13.50    0.86
  -5  -4   2   11.07    0.77
  -4  -5  -2   12.71    0.83
  -4  -5  -2   11.48    0.86
   4   5  -2   12.24    0.79
   4  -5   2   10.99    0.75
  -4   5   2   12.88    0.83
   5   4   2   11.74    0.86
  -5   4  -2   11.24    0.78
   5  -4  -2   11.96    0.75
  -4   5   2   10.95    0.74
   4   5  -2   11.79    0.74
   5  -4  -2   11.89    0.72
   5   4   2   11.59    0.74
   4  -5   2   12.96    1.07
   5   4   2   11.11    0.81
   4   5  -2   11.94    0.78
   4   5  -2   12.57    0.77
  -5  -4   2   11.73    0.77
  -5   4  -2   12.06    0.84
   4  -5   2   11.41    0.72
  -5  -4   2   11.87    0.83
   5   4  -2   12.17    0.73
  -4  -5   2   11.65    0.74
  -4  -5   2   12.14    0.78
   4  -5  -2   12.47    1.09
   4   5   2   11.74    0.78
   4  -5  -2   11.85    0.76
   4   5   2   10.95    0.73
   5   4  -2   11.79    0.78
   5  -4   2   12.38    0.80
  -5   4   2   12.82    0.85
   5  -4   2   11.38    0.73
   5   4  -2   11.36    0.87
  -5  -4  -2   11.79    0.81
  -5  -4  -2   12.60    0.84
   5   4  -2   11.75    0.74
   4   5   2   11.29    0.90
   4   5   2   11.85    0.94
  -5  -4  -2   10.90    0.73
  -4  -5   2   12.85    0.74
   4   5   2   10.26    0.72
  -5   4   2   11.77    0.82
  -4   5  -2   10.43    0.75
  -5   4   2   11.71    0.77
  -4   5  -2   11.55    0.82
   5   4  -2   12.03    0.76
   5  -4   2   13.27    1.07
   5  -4   2   11.47    0.74
  -5   4   2   11.39    0.84
   5   4  -2   12.01    0.76
   5  -4   2   11.31    0.80
  -4   5  -2   12.46    0.83
   4   5   2   12.70    0.88
   4  -5  -2   11.97    0.73
   4   5   2   11.37    0.74
   4   5   2   11.78    0.83
   5  -4   2   12.01    0.82
   4   5   2   12.00    0.79
  -4  -5   2   12.02    0.78
   5  -4   2   11.46    0.71
   4  -5  -2   12.11    0.82
   4  -5  -2   11.97    0.75
  -4   5  -2   11.33    0.77
  -4  -5   2   11.39    0.79
  -4  -5   2   12.34    0.85
   4  -5  -2   11.85    0.78
  -4  -5   2   11.10    0.82
   5  -4   2   11.03    0.73
   4   5   2   11.67    0.73
   4  -5  -2   11.70    0.81
   5   4  -2   12.15    0.86
   5   4  -2   10.85    0.88
   5   4  -2   11.80    0.84
   5   5  -2    4.74    0.50
  -5  -5   2    4.64    0.46
   5   5   2    5.18    0.45
  -5  -5   2    5.23    0.47
   5   5  -2    4.27    0.34
   5   5   2    5.41    0.40
   5   5   2    4.07    0.35
   5  -5   2    3.98    0.64
   5   5   2    5.47    0.50
   5   5   2    4.85    0.34
   5   5  -2    5.23    0.54
   5  -5  -2    5.60    0.38
   5  -5  -2    5.17    0.44
   5   5  -2    4.90    0.47
   5   5  -2    4.98    0.46
   5  -5   2    4.84    0.35
  -5   5   2    5.03    0.43
   5  -5  -2    5.15    0.42
  -5  -5  -2    5.05    0.35
   5   5  -2    5.36    0.40
   5  -5   2    4.06    0.39
   5   5   2    5.80    0.54
  -5   5  -2    4.02    0.42
   5  -5   2    4.44    0.42
  -5   5  -2    5.14    0.45
   5  -5   2    5.40    0.36
   5   5   2    4.97    0.35
   5   5  -2    4.88    0.37
   5   5  -2    4.88    0.35
  -5   5   2    5.27    0.46
   5  -5  -2    5.70    0.40
   5   5  -2    4.72    0.40
   5   5  -2    5.20    0.34
  -5   5   2    4.17    0.46
   5  -5  -2    4.40    0.33
   5  -5  -2    4.27    0.71
   5  -5   2    5.28    0.46
  -5   5   2    4.76    0.39
  -5  -5   2    5.19    0.40
  -5  -5   2    5.17    0.37
   5  -5  -2    4.46    0.32
  -5  -5  -2    4.70    0.42
  -5   5  -2    5.14    0.39
   5  -5   2    4.94    0.45
  -5  -5  -2    4.03    0.44
  -5  -5   2    3.74    0.38
   6   0  -2   17.22    1.17
   0   6  -2   16.68    1.14
   0   6   2   17.84    1.09
   0  -6   2   17.61    1.16
   0   6  -2   17.60    1.10
   0   6   2   17.93    1.12
   0  -6   2   17.95    1.10
   0  -6  -2   17.30    1.08
   0   6   2   17.85    1.20
   0  -6  -2   14.79    1.04
   0   6   2   18.13    1.09
   0   6  -2   18.84    1.17
   0   6   2   17.52    1.10
   0  -6  -2   18.63    1.15
   0   6  -2   17.25    1.14
   0   6  -2   17.48    1.06
   0  -6  -2   18.22    1.08
   0  -6   2   17.71    1.06
   0  -6  -2   17.09    1.10
  -6   0   2   15.76    1.14
   0  -6  -2   18.05    1.14
   0  -6   2   18.09    1.15
  -6   0   2   17.64    1.16
   6   0   2   18.31    1.12
  -6   0  -2   17.17    1.12
   0  -6  -2   16.79    1.05
   0   6  -2   17.36    1.07
  -6   0  -2   15.46    1.11
   6   0  -2   18.08    1.03
   6   0   2   18.06    1.16
   6   0  -2   18.22    1.05
   0   6   2   16.21    1.17
   0  -6  -2   17.56    1.12
  -6   0   2   18.47    1.13
   6   0  -2   16.83    1.03
  -6   0   2   14.71    1.13
   6   0  -2   16.78    1.04
  -6   0   2   17.85    1.09
   0  -6   2   18.24    1.12
   0   6   2   19.19    1.19
   6   0  -2   17.96    1.08
   0   6  -2   17.81    1.12
   6   0   2   16.20    1.11
   0  -6   2   18.53    1.21
   0   6  -2   17.96    1.09
   6   0   2   15.96    1.23
  -6   0  -2   17.29    1.07
   6   0   2   16.59    1.07
   6   0   2   17.86    1.10
   0  -6   2   15.87    1.28
   0  -6  -2   15.69    1.30
  -6   0  -2   14.68    1.14
   6   0  -2   16.21    1.12
   6   0  -2   17.07    1.10
   6   0   2   19.74    1.18
  -6   0  -2   18.18    1.16
   0  -6   2   14.91    1.05
  -1  -6  -2   10.83    0.73
   1  -6   2   11.25    0.69
  -6   1  -2   10.09    0.68
   6  -1  -2   10.36    0.63
   1   6  -2   10.45    0.71
  -6  -1   2   10.40    0.76
   1   6  -2   10.20    0.75
  -6   1  -2    9.35    0.76
  -1  -6  -2   10.92    0.75
  -1   6   2   10.51    0.78
   6  -1  -2   10.40    0.68
   6   1   2   11.15    0.70
   6  -1  -2   10.40    0.65
  -6  -1   2   10.19    0.70
  -1  -6  -2    9.15    0.64
  -1   6   2   10.20    0.68
   6  -1  -2   10.74    0.70
  -1  -6  -2   11.41    0.69
  -1  -6  -2   10.53    0.68
   6   1   2   10.22    0.65
   1   6  -2    8.94    0.66
  -1  -6  -2   10.20    0.69
   1  -6   2   10.96    0.79
  -1   6   2   10.56    0.70
  -1   6   2   11.17    0.78
   1  -6   2   10.91    0.73
   6   1   2   10.89    0.77
   1  -6   2   10.30    0.74
  -6   1  -2    9.72    0.74
   6   1   2    9.75    0.72
   6  -1  -2    9.55    0.65
  -6   1  -2   11.07    0.74
  -1   6   2   10.24    0.76
   1  -6   2    9.83    0.91
  -1  -6  -2   10.31    0.65
   6  -1  -2   10.44    0.65
  -6  -1   2   10.14    0.75
   1   6  -2   10.65    0.73
   1   6  -2   10.54    0.69
   1   6  -2   10.56    0.67
   1   6  -2   10.17    0.76
   1   6  -2   10.95    0.69
   6  -1  -2   10.74    0.68
   6   1   2    9.90    0.80
  -1  -6  -2    9.78    0.89
   1   6  -2   11.27    0.77
   6   1   2   10.14    0.65
   1  -6   2   10.61    0.66
   1  -6   2   11.26    0.69
  -6  -1   2   10.11    0.67
   1  -6   2    9.53    0.65
   1  -6   2    9.99    0.64
   1   6  -2   10.43    0.67
  -1   6   2   10.47    0.68
   6  -1  -2    9.52    0.80
  -6  -1   2    9.03    0.70
  -1   6   2    9.96    0.70
   1  -6   2   11.23    0.75
   6   1   2   10.48    0.65
   6   1   2   10.63    0.70
  -6   1  -2    9.93    0.72
  -1  -6  -2   11.32    0.75
   6   1   2   10.60    0.63
   6  -1  -2   11.29    0.79
  -1   6  -2   10.72    0.72
   6  -1   2   10.46    0.73
  -1   6  -2   10.56    0.76
  -6   1   2   10.16    0.74
   6   1  -2   11.09    0.64
  -1  -6   2    9.91    0.86
   1  -6  -2   11.03    0.73
   6  -1   2   12.07    0.73
  -1  -6   2   10.66    0.70
  -1  -6   2   10.18    0.69
   1  -6  -2    9.92    0.64
   1   6   2   10.91    0.72
   1  -6  -2   10.69    0.72
  -1   6  -2    9.10    0.64
  -6   1   2   10.29    0.69
  -6   1   2   11.45    0.76
  -1   6  -2   10.41    0.67
   6  -1   2   10.23    0.72
   1  -6  -2   10.95    0.69
  -6  -1  -2    9.74    0.67
   1   6   2    9.96    0.77
   1   6   2   11.11    0.78
   6  -1   2   10.17    0.75
   6   1  -2   11.16    0.77
   1  -6  -2   10.29    0.93
  -1   6  -2   10.24    0.73
  -1   6  -2   10.45    0.73
  -1  -6   2   10.94    0.74
  -1  -6   2   10.49    0.66
   6   1  -2   10.73    0.74
  -1   6  -2   10.52    0.70
  -1  -6   2    8.85    0.64
   1   6   2   10.41    0.72
  -1  -6   2   10.96    0.67
   1   6   2    9.89    0.66
  -6   1   2    9.62    0.74
   6   1  -2   10.10    0.66
  -6  -1  -2   10.25    0.72
  -1   6  -2   10.37    0.67
  -6  -1  -2   10.04    0.73
   6  -1   2    9.65    0.85
   1  -6  -2   11.11    0.74
   1  -6  -2   10.70    0.69
  -1  -6   2   10.26    0.75
  -1  -6   2   10.61    0.67
[truncated: 28,763,076 more chars]
